# Supplementary material for: Archaeal origin of tubulin
Source: Biol Direct. 2012 Mar 29;7:10. doi: 10.1186/1745-6150-7-10 (PMC3349469; doi:10.1186/1745-6150-7-10)
Supplement: Additional file 1 — Multiple alignment of Tubulin/FtsZ family proteins. [file 1745-6150-7-10-S1.TXT]

>At_CanNi340345009 .
MSKLAPLPPAPVLMICFGHCGIGLGAES----YRRL--LL-DVGADPLKPTLNS--KDES
R-----VLKRYGSTILRFSPS----------------YGDG-----DIPLIPRALLVDL-
--DPRAANLILDLFALRDQHVIHGAG--GAARNWAEGKTR--FL----EEMKTKVDIKKQ
LSA-I-SPEPVRG---YVVPFAMGGGTGSSFSSAFIEYIKTNTKEHATIATFGLMPEFG-
--WDPVIFEAAAINIVMNLEYQIKY-SDCSILVSNKALRKLAHQ----------------
-HDKKLQKIPSIIDDLPK-EHEVG-WK-DYKGMNLIAANTISMFI---STKNNTMEDVLN
KLGK-DSCCVLVKVK-----------G----EFDIK--E---------------------
----REAIKRIIKDKFNIEESRMIFVKI--PIM-----------------DGEQA-----
---SIAVLVNT-----------KA--IGPKILEIAKEAEEAWD--GYK---DEYGRW-GL
--------STE----------------EFKQG---LMDVVHQFS--
>At_CanNi329765295 .
MSKLAPLPPAPVLMICFGHCGIGLGAES----YRRL--LL-DVGADPLKPTLNA--KDES
R-----VLKRYGSTILRFAPS----------------YGGN-----DIPLIPRALLVDL-
--DPRAANLILDLFALRDQHVIHGAG--GAARNWAEGKTR--FL----EEMKTKVDIKKQ
LSA-I-SPEPVRG---YVVPFAMGGGTGSSFSSAFIEYIKNDTKEHATIATFGLLPEFG-
--WDPVIFEAAAINIVMNLEYQIKY-SDCSILISNKALRQLAHQ----------------
-HEKKLQKIPSIIDDLPK-EHEVG-WK-DYKGMNLIAANTISMFI---STKNNTMEDVLN
KIGK-DSCCVLVKVK-----------G----EFDIK--E---------------------
----REAIKRIIKDKFNIEESRMIFVKI--PIM-----------------EGEQA-----
---SIAALINT-----------KA--IGPKILEIAKEAEESWD--GYK---DEYGRW-GL
--------STE----------------EFKQG---LMDVVHQFS--
>El_Triad196002007 .
-------MAANNILIQVGQCGNQIGRDF----CNFI--ENDNDDSTSSMSHIYQH-----
-------------------------------------YDKK----------LRCLCVDS-
--EPKVISNLLYEKSYRKKNIFSGRS--GCGANWALGYHG-VIG----PSFIDDFLNALR
KEV-E-RCDSYMG---CIMLHSTCGGTGSGLGSRICEAIREEY-PINYILSVGVSPHR--
--SGES--PLQCYNSMLSLSYLQNY-SDGIILYENDDVINRIM-----------------
--------------SLRS-KSESS-KAVSLEAMNSYIARSLAGIISP-LSKGVAWDSLVR
NYVQ--SISCLAVAR-----------G----DRDHS------------------------
----FFNFMPRLNENLKAAYRCVNWNPF--PIDYWTAEKD--CSRSA---SSGSR-----
---TLYVCSNS-----------CG--VIDYFDHILSKTSTMYEAKAFL---HWYWKY-GC
--------CED----------------DFCEARETLQSVALNYRDT
>E9_Chlre159490038 .
------------------------------------------------------------
------------------------------------------------------------
------------------------------------------------------------
-----------------MLIHSLAGGSGSGLGSRLLEHLRQEF-PLAHLAAASVTPRL--
--AGDT--PMQSLNAVMALSFLQAY-ADVVLLFSNQDLMDACQRAA--------------
--------------VAPL-LPGGG-GGGGMSDINRLVAHNLTGLVWP-TAVNGMWADSLR
SMGS--TAGALLMAR-----------GYPIAAVPPG--DGGPAQAALLSAYVKSLGPSGA
APTLAPEASLWLRSGAATLLREARRGAASAPSSGAAGAGGGKPPAAAGTAPGGGGSA---
---SLTTVANR-----------SN--VVGLLENTVRRALALVDAGAYV---HWYERH-GC
--------SAA----------------AVREAAGGLLDVADCYRQL
>El_Xenla148223349 .
---------MSLVWLQVGQCGNQIGQEW----WQIV--CNNASEADRYPYFSRD------
-------------------------------------GMIN------------AICVDS-
--EPKVVRKL-TRGNFRDSNLIVGRR--GRGNNWAFGYSG--VGGDTEKSLLARTMESFR
HEL-E-RRDCYSG---TVLLHSLCGGTGSGLGARLCEEIRDTY-PAGHILSVAVAPHE--
--TGDT--PLQHYNSLLCLSSLQRY-SDGILLFQNDDIMHRVAALGEK------------
--------------KVPLVSGVETPV--SLAAMNSHIASCLAGLLYP-RRGTPFWDRVTV
SLTK--HHSTLVLAV-----------S--RASQDKS------------------------
----FLLSQDSVLMKLKQSYRCVPWNPF--PVDCWT------GSQNILDPSQQSH-----
---SLTVCANH-----------SS--AADLMRRVIHRAQAMYEAQAYL---HWYQQY-GC
--------EKE----------------DFQEAFHTLQSVAEDYSKL
>El_Mondo334333654 .
---------MSTVWLQVGQCGNQIAQEL----WHNLGIVTGTCGKIDRNPFCSR------
-------------------------------------DGKLSA-----------ICVDS-
--EPKVIKKM-KKGLFRESNLIFGKQ--GKGKNWAFGYYN--KPSNCEKSLLYRTMERLR
KEV-E-LRDCYSG---TVLFHSLSGGTGAGLGSHLCEEIRDEY-PLGQILSVTVAPYQ--
--TGEC--PLQHYNILLCLSWLQSY-ADGIFLFHNDDVLKRTAASME-------------
--------------KKNI-HEPRKLTQVSLSNMNTYIADCVAGLLYP-TRGQVFWDSMVS
SMTH-RVTSLLLVAR----------------SNHCS------------------------
----LIRPQSSAVKRLQRAYGCVSWNPF--PLSLWT------ASYDMKDPGGQRH-----
---SLTVCANH-----------SS--IIDLLKHTLEKAQKMYSANAYT---HWYRQY-GC
--------EGS----------------DFEQAFDTLYTVEAEYRSA
>El_Strpu115712768 .
------------------------------------------------------------
------------------------------------------------------------
-----------------------------MGYHGTSSNPS--------ESMVELTLEAMR
REV-E-RCESFCG---TVMMHSLSGGTGSGLGSRLCEAVRDTY-PMAYILDIAVAPHT--
--QGES--PLQHYNNLFCLSWLQKF-ADCVILYHNDEVLHHLQ-----------------
--------------GLNITKGNRDAANVDIKMMNKYITDSLAGLL--FRVKKSNHYVLVH
EVVKYSSLASLVAVR-----------G----ETTST------------------------
----FMTSLSTIERKLKAALNFAEWNPF--PIDFW-------IGNQQGVLPKDTS-----
---SMTMCVNT-----------SR--IVSTMQRVQSRAQSMYEAKAFL---HWYQRY-SC
--------DET----------------DFEDAFSTVNQVIRDYESA
>El_Nemve156405996 .
---------MSSILLPVGQCGNQIGHEL----MTLV--EK-QCEGKPLSHRDGK------
---------------------------------------------------LRCVCVDS-
--ESKVIASNRVHGQYRDSNIIAGRR--GRGNNFALGYHG-EGG----TSLLHMTMDAMR
KEV-E-RCDSFAG---TIVMHSLTGGTGSGLGARLVETLSDAY-PLAHVMSVAVSPHV--
--SGES--PLQHYNSLLSLAALQRN-ADGILLFHNDDVLRQVML----------------
-----QRVKISEHQVLSG-GSV------SLIDMNRSIAKSLVGVLQP-VKVGQSWDHLCQ
SLVH--TLASLLIAR-----------G----DTDNT------------------------
----FAESALKIEKRLKGTLRCVEWNPF--PVDFWI------SPHSV---VGSPFCGQ--
---SLTLCTNS-----------NR--ARDSLGNILTRAKSMFDAGAYL---HWFEKH-GC
--------VKN----------------DFLDGFSTLQDIIDEYNCA
>Ec_Tetth146166029 .
---------MGSLLIDIGQCGNQIGLQL----IDYF--ES----------------TSHN
------YEDTYLK-----NSD----------------QNTF-----------HSIHIDT-
--EPKIIKPLIKYYNIDPKNVLFFQH--GRGNNWSLGYMDEKEN----TQILENLIDIMR
KEI-E-KIDYCMG---IHMISSLGGGTGSGLGSRLIEEFRDLF-SDIQIINTVVFPHK--
--SGET--TLQHYNCALSLAHLQKY-SDCIIYFQNDKVNSYLNL----------------
------------ARSSSV-EKAI-----DLTNINQYIASNLFNLL---TGPDCHWEKVID
SVLS-VSLSVQTIFR-----------S---FDVTK---G---------------------
----NESALKSIDKKMHQTFNPVKWNPDCFNYEFIE------YKLK----DSCDNK----
---MMLTVANR-----------ST--IANVIQNINETAYSKFKASAYL---HSYYQY-GM
--------EKA----------------DFEEALLTLDNIYDNYSNL
>Ec_Parte9501681 .
---------MGTLLLNLGQCGNQLALQM----FNLI--DK----------------SSMH
------EGNMFLR-----RRE----------------SNIY-----------HTILVDT-
--EPKILKPIVLYSHIDVKNVLYYQY--GRGNNWGLGYLN-QEN----EQIVEQIINQAR
KEI-E-KTDYFLS---ISTIMSLAGGTGSGLGSRVIQEFSDIF-QEVHQNVIAIFPNK--
--TGET--PLQHYNTLLSSAHIQQY-ADSIIYFENDRIYQMLSQ----------------
------------IGSKQI-DKSV-----DLSNVNEYIGSCLMNLF---LGPLCTWEDLIK
SSLE-TTLNLQSVFR-----------S---ENVLKTLQD---------------------
----SDSHMKFLERKINSVFNPVQWNPDAVQLHFIN------EKSSV---KGHDQK----
---MNVTLINS-----------TK--IIPILKNVSKIAYQKYRSGAYL---HWYWKY-GL
--------ENQ----------------DFDNAFESLQKIQDDYNYM
>Ec_Plakn221054954 .
---------MTVLTVQIGQCGNQLGHAF----LDTIFKHVRSAKNESFREKLSDMYFEEE
CQYGNNLLPVIQYGENNKGRKSV--------------VSESNEVMCLNNYIARSILIDM-
--EPKVIEKCLNTWKYNKRNFIYGLN--GSGNNWSYGFNV--HA----KNICEDFLNLIQ
KTM-E-SNDSKEGVDNIILFHSLAGGSGSGISSYLSYLLKDEY-SSVNLINVCVLPYM--
--FGEI--SVQSLNSVLCLSSLYDS-SDGIVLLENEKFELMCK-----------------
--------------RMNN-ENI------NTEEINKHISLFLTYTLGL-KFEQNTFSMLLK
RMHK--QKNSVFLHRGLKSYSVRNQGGHPPPHESTRGAPPSRIHQGSGTAEGPLASTHFR
HNNVVFGSKMILRGELQENINFDLFKHHVLYNHKSL------CPMEIYIDESRDFTYN--
---SLAMVSNC-----------LT--PVPTLKRILQNAKMLYGTNAYM---YQYNSY-GV
--------SHD----------------HVHNSLIAMDQVISGYEGL
>Ec_Parte10637981 .
---------MSLGFIQLGQCGNQIGHAL----FDFM--IQETQMSSPGAQAL--------
------LNEIFFFERK---------------------NKQI----------AKSLLIDM-
--EPKVV----ERQNIHSAFSLTKQE--GSGNNWAYGFNN--HG----PANKNAILQIMD
TLL-E-ECGYLES---LFFISSLAGGTGSGLGSYILELMADRY-PEIELFNICVMPHL--
--TGEV--ILQSLNTVLTIGSIYQH-SEGIILLQNDEAQALCNN----------------
--------------LLNL-KSP------SLNDINQVMSTNLASFFWP-AFQNDTWSALEK
RIQQ--EYNINWHKK-----------G-----------Q---------------------
----QPFKQLMIARGNDVKKHQFNWNTVQ-------------DEHQF---NKNEK-----
---SITVVHNS-----------SN--IVESLNQISDRANQMIQERAYL---YQYEKF-GV
--------KIQ----------------HFQESMGVVEGIINDYEQL
>El_Danre50344840 .
---------MSVVSLQLGQCGNQIGHEL----FSVI--SD---DSNG---------PNRK
K-YKQCSDERFFY-----QNS----------------AGELV---------ARSVLVDM-
--EPKVISQALGRWRYGDKAHFSQKQ--GSGNNWANGFCV--HG----PRHKEDVEDLVR
MEV-E-RCDRLAG---IFTMMSVAGGTGSGVGTYITQRLRDLY-PQSFILNQVTWPYG--
--AGEV--IVQNYNSVLTLSHLYQL-SDAILVHENDTVHKICSQ----------------
--------------LMNI-KHI------SISDINKVISHQLASVLQP-AYSVFNWPGLLK
HLRQ--SLANLLILR-----------G---KDVSTA--V---------------------
----TDGF------KDPLLY--VPWLKAENSFSTWS------SPIPF---NGYEK-----
---SATLVSNS-----------QS--LLKPLDNIVRKAWNMFASRAYI---HQYTKF-GI
--------SEE----------------DFLDSFTALEQIISSYTHL
>El_Ornan345324846 .
-----MDDVYSTKAFTFGVQRKNKGENV----KKYS--AF---AIQLFNDFKPK--QNSS
C-SHPNLVVLIFP-----SPQTTPLSSLSHKPIIFISSAIPV---------ARAVLVDM-
--EPKVISQTLGKWRYGSHSHFCQKE--GSGNNWAYGYSV--HG----PKHEESILNLIQ
KEV-E-KCDRLGG---FFTVMSMAGGTGSGLGAFTTQNIRDAY-PNSFIMNHVIWPYG--
--TGEV--IVQNYNSVLTLSHLYRS-SDALLVHENDAIHKICAR----------------
--------------LMNI-KQI------SFRDVNQVIAHQLGSVFQP-AYSSFTWAGLIK
HLRQ--SIANLVILR-----------G---KDVQSA--D---------------------
----LGSF------KDPALY--TSWLQPDAAFCEWR------TPRAF---NKYEK-----
---SATLVSNS-----------QF--LLKPLDTIVGRAWNMFASKAYV---HQYTKF-GM
--------EEE----------------DFLDSFTVLEQVVASYSNL
>El_Galga50758352 .
---------MSIVAVQLGQCGNQVGHEV----FNTI--CG---DVRGTHGLCSK--KENE
A-YHDACTERFFS-----EAE----------------SGVPV---------ARAVLVDM-
--EPKVISQTLGHWKYDDQSHFCQKQ--GSGNNWANGYSV--HG----PRNKEVIMNLVQ
KEV-E-KCDRLSG---FFTIMSMAGGTGSGLGAFVTQCLRDAF-PTSFILNHVIWPYG--
--TGEV--IVQNYNSVLTLSHLYQS-SDALLVHENDVIHKICAQ----------------
--------------LMHI-KQI------SFRDVNQVIAHQLGSVFQP-AYSTFSWPGLLK
HLRQ--SIANLVILR-----------G---KDMHSV--D---------------------
----LGSF------RDPSLY--TSWLNPQDAFNAWK------TPRAF---NKYEK-----
---SASLVSNS-----------QF--LLKPLDNVVGKAWNMFASKAYI---HQYTKF-GI
--------EEE----------------DFLDSFTTLEQVISSYTNL
>El_Musmu312261240 .
---------MSIVTVQLGQCGNQIGFEV----FDAL--FR---DSHCSQGLCSK--RDNE
A-YQASCRERFFR-----EEE----------------NGVPV---------ARAVLVDM-
--EPKVINQTLGRWNYGQHTSFCQKQ--GSGNNWAYGYSV--HG----PKHEESIMNLIQ
TEV-E-KCDSLSG---FFIIMSMAGGTGSGLGAFVTQKLQDQY-SSSLKMNQIIWPYG--
--TGEV--IVQNYNSILTLSHLYRS-SDALLIHENDAVHKICAK----------------
--------------RMNI-KQI------SFRDLNQVLAHQLGSVFQP-AYSAFTWAGLLK
HLRQ--SLANLVVLR-----------G---REVHSA--D---------------------
----VEGF------KDPALY--TSWLEPVDAFSVWK------TQRAF---DKYEK-----
---SAALVSNS-----------QL--LVKPLDMIVGKAWNMFSSKAFI---HQYTKF-GM
--------EEE----------------DFLDSFALLEQVVASYGSL
>El_Mondo126307420 .
---------MSVVTVQLGQCGNQIGYEV----FDTM--CR---DLHNTQGFCSK--RENE
I-YQASCKEHFFN-----EDK----------------SEVPV---------ARALLIDM-
--EPKVISQTLGRWKYGQHSHFCQRQ--GSGNNWAYGYSV--HG----PKHEESIMNLIQ
REV-E-EYDSLSG---FSIIMSMAGGTGSGLGAFLTQNLRDAY-PNSFIMNQVIWPYG--
--TGEV--IVQNYNSVLTLSHLYRS-SDALLVHENDVVHKICAK----------------
--------------LMNI-KQI------SFRDVNQVIAHQLGSVFQP-AYTTFAWAGLLK
HLRQ--SIANLLILR-----------G---KDVHSA--D---------------------
----TGGF------KDPALY--TSWLQPSDAFCEWR------THRAF---NKYEK-----
---SAALVSNS-----------QF--LLKPLDTIVGKAWNMFASKAYV---HQYTKF-GI
--------EEE----------------DFLDSFTVLEQIVASYCNL
>E9_Phypa168001822 .
YQTGPIFLNCDHSVVQLGQGGNQLYTSF----FTAL--ANLSNPTMQNSGFFREGTK---
-------------------------------------GGRV----------ARAVLIDM-
--EPKVISSAITSWKFCPYRQVTQES--GSGNNWARGYYV--HG----PRCSEAISNV--
----E-ACDMFGG---FLTAQSMAGGTGSGLGAYVTELLKDEY-PSKCVLSHCIWPYE--
--SGEV--IVQNYNALLTLAKLQES-ADGIIISQNDALSSICRK----------------
--------------TLGI-PRS------SFDHMNDVVANSLASIFLP-NFTTFNWGAQIK
QLQQ-RCLANMLVLR-----------G---------------------------------
-----SGSLTADVSRFEHESLYPVWSVDHLSVAV--------NPAKL---GKYEM-----
---SAGLLCNC-----------QS--TVMCTFRALSRAYGMFASRAYL---HQYFKF-GM
--------EIS----------------TFEEAFTTVEDIISRYLAL
>E9_Chlre159467669 .
---------MPCITLQLGQCGNQLGCSL----FNTL--AT-EFSSHDYGTD---------
------AVHEYFRPSADPNLYT-----------------------------ARSVLIDM-
--EPKVVAGARSWWRYPSSGYLVMQS--GSGNNWAQGFHG--YG----PQVHEDALDLVR
KEV-E-HADSLTG---FLLLQSMAGGTGAGLGTYVAEALRDEY-HSAFVANCCVWPYE--
--SGEV--IVQPYNTLLTLSHLADV-SDGLVLLENEALHRTAAK----------------
--------------LYGI-ARP------SFGVRGRVLGRAGESRVEE-DFTTFTWPALTK
RLRQ--ALASWLILR-----------G---------------------------------
-----QGAAEADVGEFADPALSAAWSPE--PLSVSY------STGRF---GRCAM-----
---SACLLSND-----------RH--CVGPIQRMQEHAYGMLESRAFV---HQYEKY-GL
--------SVA----------------EFQDCFARIEDIAQRYARL
>Ek_Trycr71653307 .
-------MPREIVSIQVGQCGNQLGLKW----WDVM--MQ-EQKANPQ---YPD--ARDA
L-FISEP------------VG----------------KDGSV------ALKARCVAIDM-
--EEGVLRSM-LQGLFDATFFVSDVS--GAGNNWAVGHME--YG----DKYIDSISDSVR
GQV-E-CCDSIQS---FFVMHSLSGGTGSGLGTRVLGMLEEEF-PHIFRICPVVMPGA--
--VDDV--VTAPYNTAFAVRELIEH-ADAVVPLDNDALSRMADSA-------LGRKSMHN
ADGEILRGGVPDVHTYSV-AEPTK-TKLPYDSMNAVVAQLLSNLT---AAGPRSIDTLLA
SCLE-TCLATALIAR-----------G---PQITVG--D---------------------
----LARNIPRIRER--QKL--VYWNED--GFKTAL------CSVSP---LGHRD-----
---SVLMLANH-----------TS--IAQKLETIYERFTRLYNVRSHV---HHYERF--L
--------ELS----------------YFDASAEILSTTVDDYNFL
>El_Musmu58037275 .
--------MTQSVVVQVGQCGNQIGCCF----WDLA--LR-EHAAVNQKGIYDD--AISS
F-FRNVDTRA---------VG----------------DGGSISKGRISSLKARAVLIDM-
--EEGVVNEI-LRDVFDSKQLITDIS--GSGNNWAVGHKV--FG----CLYREQILEKLR
KSA-E-QCDCLQC---FFIIHSMGGGTGSGLGTFLLKVLEDEF-PEVYRFVTAVYPSS--
--EDDV--ITSPYNSMLAMKELNEH-ADCVLPIDNQSLFDIISKID------LVVNSGK-
-LGSAVKPKSLITSNMGA-VKKHH-KK-PFDAMNNIVANLLLSLT---NIPPRRLDQMFS
DAFS--YLACALIVR-----------G----NVQIS--D---------------------
----LRRNIERLKPA--LQF--VSWNQE--GWKTSL------CSVPP---VGHSH-----
---SLLALANN-----------TC--VKPTFMELRERFTRLYKKKAHL---HHYLQVDGM
--------EES----------------TFTEAVSSLSALIQEYSDL
>Ec_Parte18477270 .
-------MPRELIFVQVGQCGNQIGMRF----WDLA--LK-EHAKAKQSLLYDE--SLSS
F-FRNVNSKNQEL-----KIG----------------D-------PIQNLKARALIVDM-
--EEGVINQI-LGELFEERQCINDVS--GAGNNWAHGFYH--YG----NQYEKHIEERLR
KTV-E-QCDSLQC---FFMTHSIGGGTGSGLGSRIVGLLEDNY-PEVFRFTASVFPSG--
--DDDV--VTSPYNSLFSLYELAKH-ADCVFPIDNQALINIVDQIDKPNKARLVKENAH-
-EGSV----GIKITQFGE-EEK-R-QK-PFDKMNSLIAHLLSHIT---KLQPRRLDQMFN
DIYH--YLAVGLLVR-----------G----DVAFS--D---------------------
----VNRNIKKLKDQ--LKM--IYWNQE--GFKYGI------CNQPP---IGQQY-----
---SMLCLANN-----------TC--IKDTFQEMTDRFQKLYKRKVYV---HHYKQY--M
--------EQS----------------HFDETLNGIQNLMVKYQDL
>Ec_Parte18478276 .
--------MKQIITIQVGQSGNQIGNAI----WNQM--ID-DCG----------------
-----ENLDQKFF-----RKG--------------------I---------PRAILVDS-
--EENTLDKI-NFSYYDPNNFVSGKS--SKCLTFASGYYG---S----NDLFDEIVEKVR
KEQ-E-QCDGIQA---VQLVHSITGGTGSGIGAKLVYYTSDNF-FDCSQINISIYPSK--
--YENS--VIYPYNCLLGLMHLNYN-YNMGFYFDNDALQQM-TE----------------
--------------NMFI-YDQ------NYETYNQLLAFAMDGIY---YINSPTLLQMSK
EIYS--FLAQQIMIY-----------G----DTDIF--S---------------------
----VQQEFKQTLSSDEIQF--VKWIAD--PITYSI------CPAKQ---KQCNP-----
---MAFSINHH-----------TA--MGNKLNLLQQQYRTLFQKRAFL---HLFLQE-GL
--------DEM----------------ELQEAESACGDVISEYCCC
>Beggiatoa_SS_1 .
------------------------------------------------------------
------------------------------------------------------------
------------------------------------------AD----------------
------ACSNLQG---FILVMGVDGGTGSGLGQRILERISAEF-RGIPKLAFAVYADGG-
--LRDTVPVPGPYNAIFATAGFIDY-ADACVVLNNQWAYDLLRR----------------
--------------RADL-NRP------EFTDLNRVLAQVIAEVT---HDQGVDVDTVPD
STWH----------------------------------R---------------------
----SGKVMASVQD----------------------------------------------
---SMSMVGKH-------------------FSSSLNDFNKLYKRKSYV---HWYTQE-GM
--------SES----------------DFTMARDKVLKLGKHYPIK
>Ec_Plavi156082187 .
-------MPREIITLQCGQCGNQIGVEF----WKQL--CN-EHNIDREGILKNN--NHLN
----EDRKDIFFY-----QAD----------------DEHFI---------PRALLFDL-
--EPRVINSI-YRNLYNPENMFISKEGGGAGNNWGCG-YS--QG----HKVEEEIIDMID
REV-D-NSDNLEG---FILSHSIAGGTGSGMGSYLLELLNDNY-SKKVIQTFSVFPLLTN
-ESSDV--VVQPYNSILTLKRLILS-TDSVVVIDNTSLNRIFVD----------------
--------------RLKL-NNP------TFQQTNTIISNVMSAST---NVQKTTVLDVMK
RLLH--YISILNIIR-----------G----ETDPT--Q---------------------
----VHKGLQRIRDRKLVNF--IKWNPA--SIQVTL------AKPSP---HVVSTHKV--
---SGLMMANH-----------TS--ISTLFERCVTQFDRLFKRRAFL---ENYKKE-PM
FSSADGQGNFE----------------EMESSKEITQNLIDEYKSA
>Eq_Naegr62866817 .
-------MPREIITLQAGQCGNQIGTEF----WKRL--CL-EHGIGTDGVLEDF--AIQG
A---GDRKDVFFY-----QAD----------------DEHYI---------PRSVIVDL-
--ETRVIEGI-HRNLFNPENIYMPGDGGGAGNNWANG-FQ--LA----EKYHEKLMDIID
REA-D-NSDSMEG---FVLLHSIAGGTGSGLGSYLLEKLNDRY-PKKLIQTYSVFPSYEA
--ASDV--VVQSYNSMLALKRLILN-ADSVVVLDNTALNQIATE----------------
--------------RLKI-PNP------SVDNINSLVSTIMAATT---KIQKTSVLDVMR
RLLN--YVSILNIIQ-----------G----EVDPT--Q---------------------
----VHKSLSLIRKKNLANF--IPWGPS--SIQVVL------SKRSP---YVQTQNRV--
---SGLMMANH-----------TS--LGSLCQTILKNFLKQYKSKAFT---QNY--M-ES
FE------SKD----------------EFEDSKEVVSSLIEEYKQS
>Ek_Trycr71652627 .
-------MPREIITLQAGQCGNQVGSEF----WRLL--CA-EHGIRHDGIVEPF--ASAG
----DDRKDVFFY-----QAD----------------DDHYI---------PRALLIDM-
--EPRVINAI-MQRLFNPENVYIHSEGGGAGNNWAHG-YE--MG----DSVQETLFDMIE
REA-E-NSDSLEG---FVLTHSIAGGTGSGMGSYLLEHLNDRF-PKKLIQTYSVFPNQSR
GGDSDV--IVQPYNSLLAIKRLTLH-ADCVVVLDNTALNRIATD----------------
--------------NLHI-SSP------TVEQMNGLVSTVMAAST---SVQKTSVHDVMR
RLLM--YISLLNLIQ-----------G----DVDPA--Q---------------------
----VHRSLERIRERS-PNF--IPWGPA--SIQVIL------SKKSP---YLDTRHRV--
---SGLVMANH-----------TS--INSLFQRTLKQFDLLFNRGVFL---EQYKRY-GP
MK----E-NLD----------------EFKHSREVLESLVSEYKAC
>Ec_Tetth2073004 .
-------MPRDIITLQVGQCGNQIGMEF----WKQL--CL-EHGINQEGILQEY--ATNT
----DDRKEVFFY-----QAD----------------DQHYI---------PRACLIDL-
--EDRVLKRIVYSSLYNPENIFYGTDGSGAGNVWAYG-YQ--EA----NKIQDDLLDMID
REA-D-TSDSFEA---FLLIHSIAGGTGSGVGSYLLEKLNDRF-PKKIIKTYSVFPSGH-
---TDG--VVHPYNSLLTLKRLALN-ADATTVLDNNALEKIAQD----------------
--------------RLKL-ENP------TIETTNSLVSTVMAACT---TIRKTTVLDVMR
RLLQ--YISIMNVIQ-----------G----EVDAS--Q---------------------
----IHKSLQRIRERKLANF--INWGPA--SIQVAL------SKKSP---YIETSHKV--
---SGLMLANH-----------TS--IHTLFEKIISNFDIMRKKNAYI---EQFKKV-DS
F-------NLE----------------EFDDSKEVVQQLIEEYKAA
>Ec_Parte3821296 .
-------MPREIITLQVGQCGNQIGIEF----WKQL--IK-EHGINNEGILEEF--ALQG
----DDRKDVFFY-----QAD----------------DEHYI---------PRALLIDM-
--EPRVINYI-FSTLFNPENIFISKDGGGAGNNWACG-YS--QG----ERYQEELMEMID
REA-D-GSDSLEG---FLMLHSIAGGTGSGSGSYILERLNDRF-PKKIIQTYSVFPNQNE
--TSDV--VVQPYNSLLTLRRLAQN-ADAVVVLDNTALNRIAVD----------------
--------------RLKI-PIP------TVSQTNSLVAMVMAAST---SVRKTTVLDVMR
RLLQ--YISILNIIQ-----------G----DVDAT--Q---------------------
----IHKSLQRIRERKLASF--IEWGPT--SIQVAL------SKKSP---YIETSHKV--
---SGLMLANH-----------TS--IHSLFDRILKQYHKLRNRNAFL---DQYKKE-AM
FK----D-SLD----------------EFDESRECLEQLISEYKAA
>E9_Arath332646715 .
-------MPREIITLQVGQCGNQIGMEF----WKQL--CL-EHGISKDGILEDF--ATQG
----GDRKDVFFY-----QAD----------------DQHYI---------PRALLIDL-
--EPRVINGI-YRNLYNHENIFVADHGGGAGNNWASG-YH--QG----KGVEEEIMDMID
REA-D-GSDSLEG---FVLCHSIAGGTGSGMGSYLLETLNDRY-SKKLVQTYSVFPNQME
--TSDV--VVQPYNSLLTLKRLTLN-ADCVVVLDNTALGRIAVE----------------
--------------RLHL-TNP------TFAQTNSLVSTVMSAST---VIRKTTVLDVMR
RLLQ--YISILNIIQ-----------G----EVDPT--Q---------------------
----VHESLQRIRERKLVNF--IEWGPA--SIQVAL------SKKSP---YVQTAHRV--
---SGLMLASH-----------TS--IRHLFSKCLSQYDKLRKKQAFL---DNYRKF-PM
FA----DNDLS----------------EFDESRDIIESLVDEYKAC
>El_Drome17136618 .
-------MPSEIITLQLGQCGNQIGFEF----WKRL--CL-EHGISPSGVLEDF--ANDG
----LDRKDVFFY-----QAD----------------DDHYI---------PRAVLLDL-
--EPRVINTI-YSKLYNPENVYLSKHGGGAGNNWASG-YS--QG----EKLQEEVFDIID
REA-D-GSDSLEG---FILCHSIAGGTGSGMGSFIMERLADRY-PKKLIQTFSVFPNQDE
--ISDV--VVQPYNSMLTLKRLTTA-ADSVVVLDNTALNRIACD----------------
--------------RLHI-QNP------SFSQINNLVSTIMSVST---NVRKTTVLDVMR
RLLQ--YISILNIIQ-----------G----EVDPT--Q---------------------
----VHKSLQRIRDRKMAQF--IPWGPT--SIQVAL------SRSSP---YVQSNHRV--
---SGLMLANH-----------TS--ICSLFERALNQYDKLRKRGAFL---DQFRRE-DI
FK----D-DLN----------------ELDESRETVDCLVQEYEAA
>El_Musmu19527242 .
-------MPREIITLQLGQCGNQIGFEF----WKQL--CA-EHGISPEGIVEEF--ATEG
----TDRKDVFFY-----QAD----------------DEHYI---------PRAVLLDL-
--EPRVIHSI-YAKLYNPENIYLSEHGGGAGNNWASG-FS--QG----EKIHEDIFDIID
REA-D-GSDSLEG---FVLCHSIAGGTGSGLGSYLLERLNDRY-PKKLVQTYSVFPNQDE
--MSDV--VVQPYNSLLTLKRLTQN-ADCVVVLDNTALNLIATD----------------
--------------RLHI-QNP------SFSQINQLVSTIMSAST---SVRKTTVLDVMR
RLLQ--YIAILNIIQ-----------G----EVDPT--Q---------------------
----VHKSLQRIRERKLANF--IPWGPA--SIQVAL------SRKSP---YLPSAHRV--
---SGLMMANH-----------TS--ISSLFERTCRQFDKLRKREAFM---EQFRKE-DI
FK----D-NFD----------------EMDTSREIVQQLIDEYHAA
>Bv_Prode148473245 .
------MKVNNTLVVSVGQAGNQIASSF----WRTL--CL-EHGIDPTTAQCKS--GAAP
K-GNWSAFFSKLG-----DGS----------------SASYV---------PRSVMVDL-
--EPSVINQI--GSLFNPANLITRME--GAGGNFAVGYMG--AG----REVLPEAMARLD
YEI-S-KCDHVGG---IIVLHAIGGGSGSGFGSLLIEEIKEKY-PEHPILSCAILPSPQ-
--VSSV--VTEPYNTVFALSTLRRF-ADACLIFDNEALFNVAFR----------------
--------------RWGI-ESP------SVDDLNLLITEALAGLT---KFEEMGIEEMIE
SMFR--FLSTAVLYR-----------G---VMEDKP--Q---------------------
----ADAALASIRGRLPLTY----WIPT--AFKIGY------VEQPG---ITHRR-----
---SVVLVANN-----------TE--VSRVFERICSNFDKLWQRKAFA---NWYLNE-GM
--------SEE----------------QITAMRASAQDLIQSYRVA
>Bv_Prode148473202 .
------MKVNNTIVVSIGQAGNQIAASF----WKTI--CQ-EHGIDPLTGQTAG--GATP
R-GNWSAFFSSLG-----DSG----------------GGSFV---------PRAVMVDL-
--EPSVINQV--GSLFNPANLISRTE--GAGGNFAVGYLG--AG----REVLPEVMSRLD
FEI-D-KCDNVGG---IIVLHAIGGGSGSGLGCLLIESLKEKY-PEYPVLSCAVLPSPQ-
--VSSV--VTEPYNTVFALNTLRRA-ADACLIFDNEALFDLAHR----------------
--------------KWNI-ESP------TVDDLNLLITEALAGIT---KFEEMGIEDMIR
SLFD--FLSTAVLYR-----------G---IMEDKP--L---------------------
----ADAALAAMREKLPLTY----WIPT--AFKIGY------VEQSG---ISHRK-----
---SMVLLANN-----------TE--IARVLDRICHNFDKLWQRKAFA---NWYLNE-GM
--------SEE----------------QINGLRASAQELIQSYQVA
>Bv_Prova158934475 .
------MKVNNTIVISIGQAGNQIAASF----WKTI--CQ-EHGIDPMTGQTAQ--GQAP
R-GNWSAFFTKLG-----EST----------------SGSYV---------PRAVMVDL-
--EPSVIDNI--GSLFNPGNLISRTE--GAGGNFAVGYLG--AG----REVLPEVMSRLD
SEI-D-KCDNVGG---IIVLHATGGGSGSGFGALLIESIKEKY-PEFPVLSCAVLPSPQ-
--VSSV--VTEPYNTVFTLNTLRRA-ADACLIFDNEALFELAHR----------------
--------------KWNI-ESP------TVDDLNLLITEALAGLT---KFEEMGVEEMIR
SLFD--FLSTAVLYR-----------G---IMEDKP--L---------------------
----ADSALAAMREQLPLTY----WIPT--AFKIGY------VEQAG---ISHRK-----
---SMVLLANN-----------TE--IARVLDRICHNFDKLWQRKAFA---NWYLNE-GM
--------SEE----------------QINALRASAQELIQSYQVA
>Bv_Prova158934476 .
--------MREILSIHVGQCGNQIADRF----WRLV--LR-EHGLTEAGTPKEG--TNVA
A---NANMEVFFH-----KVR----------------DGKYI---------PRAILVDL-
--EPGVIARI-MAQLFDESCIIRKIP--GAANNWARGYNV--EG----ERIIDQIMNVID
AAV-E-KTKSLQG---FLLTHSIGGGSGSGLGSLILERLRQAY-PKKRIFTFSVAPSPL-
--ISDS--AVEPYNAILTLQRILDN-ADAAVLLDNEALFRIAKS----------------
--------------KLH--RSP------NYMDLNHIIALIMSSVT---GQVRINFPDIAR
ETFA--YLSACALFR-----------G----DVKAK--E---------------------
----VEENMAAI--RKSLNF--ASYVPT--GVKLGV------AETAP---EGFAS-----
---SGLALVNH-----------TG--IAAVFERLINNFDIMFDNHAYT---HWYENN-GV
--------SRD----------------MMAHARNTIVNLAQSYRDA
>Bv_Prode158934481 .
--------MREILSIHVGQCGNQIADRF----WRLA--LR-EHGLTEAGTPKDG--AAVA
A---NTNMEVFFH-----KVR----------------DGKYV---------PRAVLVDL-
--EPGVIARI-MSQLFDESSIVRKIP--GAANNWARGYNV--EG----ERVIDQIMNVID
SAV-E-KTKGLQG---FLMTHSIGGGSGSGLGSLILERLRQAY-PKKRIFTFSVAPSPL-
--ISDS--AVEPYNAILTLQRILDH-ADGAVILDNEALFRIAKA----------------
--------------KLN--RSP------NYMDLNHIIALIVSSVT---GQLRPNFPELAR
ETFA--YLAASALFR-----------G----DVKAK--E---------------------
----VDENMASI--RKSLNY--ASYMPASGGLKLGY------AETAP---EGFAS-----
---SGLALVNH-----------TG--IAAVFERLISQFDIMFDNHAYT---HWYENA-GV
--------SRE----------------MMAQARNQIAQLAQSYRDA
>Bv_Prode29359096 .
--------VREILSIHVGQCGNQIADSF----WRLA--LR-EHGLTEAGTLKEG--SNAA
A---NSNMEVFFH-----KVR----------------DGKYV---------PRAVLVDL-
--EPGVIARI-MSQLFDESSIVRKIP--GAANNWARGYNV--EG----EKVIDQIMNVID
SAV-E-KTKGLQG---FLMTHSIGGGSGSGLGSLILERLRQAY-PKKRIFTFSVVPSPL-
--ISDS--AVEPYNAILTLQRILDN-ADGAVLLDNEALFRIAKA----------------
--------------KLN--RSP------NYMDLNNIIALIVSSVT---GQVRTNFPDLAR
ETFA--YLAASALFR-----------G----DVKAK--D---------------------
----VDENMATI--RKSLNY--ASYMPASGGLKLGY------AETAP---EGFAS-----
---SGLALVNH-----------TG--IAAVFERLIAQFDIMFDNHAYT---HWYENA-GV
--------SRD----------------MMAKARNQIATLAQSYRDA
>Ec_Parte18478274 .
--------MREIIQLQIGQCGNQIGTKF----WEEI--AQ-EHRIDENGQLIEQ--AHEF
Q----QYLDVYFN-----EVN----------------GNRYI---------PRNVLIDL-
--EPGTLDSV-YGKLFRPDNFVFSQG--GAGNNFAVGHYT--NG----TEILGEVLDVIR
HQV-E-SSDCLQG---FQLTHSLGGGTGSGFGTLLLSKLQEDY-CDRIFQSYSVFPSIK-
--VSDA--VVEYYNTAVSVNHLIEN-CSQCMSIDNEALYNICTN----------------
--------------TLKL-KNT------CYGDLNHIISASMSGTT---QYRSLKISEVSD
QMFD--YLTGACLFR-----------G----QFSSS--E---------------------
----VEKQITQYQKKNPQNQ--VQWLPN--NMKVSQ------CNVSQ---RGVVN-----
---SGTFVGNT-----------TA--INEMFRRIYNNFQAMFKRKAFL---HWYTNE-GM
--------DEL----------------EFTEAGANVQDLISEYLQY
>Eq_Naegr290990460 .
-------MTREIISISVGQCGNQIGQQF----WRTI--SQ-EHGLSMDGHSTNT--ASPL
E---KENLGVYFS-----E-S----------------SDRYV---------PRAVLVDL-
--ESGVLDSV-QGQLFRPDNFINAAS--GAGNNWAKGFYT--DG----TELIDEIIDTIR
KES-E-SCDSLQG---FQLTHSLGGGTGSGLGTLLVSKIKEEF-PDRMLATFSVFPSAK-
--VSDT--VVEPYNATLSIHQLIEN-ADQVFTIDNEALFDICTK----------------
--------------SLKL-ATP------NFEDLNQLIASVMSGVT---QYHNLSIAELTS
QMFS--YLAASAIFR-----------G---ANLSTS--D---------------------
----IDQQMLSLQTKSKDNF--VSWIPN--NIKSSV------CDVAP---KNLPV-----
---SGTFIGNT-----------TA--IQDVFKRIGTQFHQMYKKKAFL---HSYINE-GM
--------DQM----------------EFTEAEANMNDLINEYQQY
>Beggiatoa_SS_2 .
------------------------------------------------------------
------------------------------------------------------------
--------SM--------------------------------------------------
------------------------------------------------------------
------------------------------FCWDYEALYEICFR----------------
--------------TLKL-TTP------TYNDLNHLATATMSGFT---QYRALTVPELTQ
QMFD--YLAVQANFR-----------G----RMSPK--E---------------------
----VGEQMLNVQNKNAQYF--YPDIPH--NVKTFM------QRIPP---RGLKM-----
---SASFLGNS-----------TS--ITEMFERPLEQFTAMFRRKAFL---HWYTGE-GM
--------DES----------------EFTEAESTLRDLVSEYKSF
>El_Sacce14318481 .
--------MREIIHISTGQCGNQIGAAF----WETI--CG-EHGLDFNGTYHGH---DDI
Q---KERLNVYFN-----EAS----------------SGKWV---------PRSINVDL-
--EPGTIDAV-IGNLFRPDNYIFGQS--SAGNVWAKGHYT--EG----AELVDSVMDVIR
REA-E-GCDSLQG---FQITHSLGGGTGSGMGTLLISKIREEF-PDRMMATFSVLPSPK-
--TSDT--VVEPYNATLSVHQLVEH-SDETFCIDNEALYDICQR----------------
--------------TLKL-NQP------SYGDLNNLVSSVMSGVT---SFRSLTVPELTQ
QMFD--YLTVAAFFR-----------G----KVSVK--E---------------------
----VEDEMHKVQSKNSDYF--VEWIPN--NVQTAV------CSVAP---QGLDM-----
---AATFIANS-----------TS--IQELFKRVGDQFSAMFKRKAFL---HWYTSE-GM
--------DEL----------------EFSEAESNMNDLVSEYQQY
>El_Musmu124430500 .
--------MREIVHIQIGQCGNQIGAKF----WEVI--GE-EHGIDCAGSYCGT---SAL
Q---LERISVYYN-----EAY----------------GKKYV---------PRAVLVDL-
--EPGTMDSI-LGVLFQPDSFVHGNS--GAGNNWAKGHYT--EG----AELIENVMDVVR
RES-E-SCDCLQG---FQIVHSLGGGTGSGMGTLLMNKIREEY-PDRILNSFSVMPSPK-
--VSDT--VVEPYNAVLSIHQLIEN-TDACFCIDNEALYDICFR----------------
--------------TLRL-TTP------TYGDLNHLVSLTMSGIT---QYRALSVAELTQ
QMFD--YLTVACIFR-----------G----KMSTK--E---------------------
----VDQQLLSIQTRNSNCF--VEWIPN--NVKVAV------CDIPP---RGLNM-----
---AATFLGNN-----------TA--IQELFTRVSEHFSAMFRRRAFV---HWYTSE-GM
--------DIS----------------EFGEAESDIHDLVSEYQQF
>E9_Arath330253178 .
--------MREILHIQGGQCGNQIGSKF----WEVV--NL-EHGIDQTGRYVGD---SEL
Q---LERVNVYYN-----EAS----------------CGRYV---------PRAVLMDL-
--EPGTMDSV-YGQIFRPDNFVFGQS--GAGNNWAKGHYT--EG----AELIDSVLDVVR
KEA-E-NCDCLQG---FQVCHSLGGGTGSGMGTLLISKIREEY-PDRMMMTFSVFPSPK-
--VSDT--VVEPYNATLSVHQLVEN-ADECMVLDNEALYDICFR----------------
--------------TLKL-STP------SFGDLNHLISATMSGVT---QYRNLTVPELTQ
QMWD--YLTASAMFR-----------G----KMSTK--E---------------------
----VDEQMLNVQNKNSSYF--VEWIPN--NVKSTV------CDIPP---TGLKM-----
---ASTFIGNS-----------TS--IQEMFRRVSEQFTAMFRRKAFL---HWYTGE-GM
--------DEM----------------EFTEAESNMNDLVSEYQQY
>Ek_Trycr18568139 .
--------MREIVCVQAGQCGNQIGSKF----WEVI--SD-EHGVDPTGTYQGD---SDL
Q---LERINVYFD-----EAT----------------GGRYV---------PRAVLIDL-
--EPGTMDSV-YGQIFRPDNFIFGQS--GAGNNWAKGHYT--EG----AELIDSVLDVCR
KEA-E-SCDCLQG---FQICHSLGGGTGSGMGTLLISKLREEY-PDRIMMTFSIIPSPK-
--VSDT--VVEPYNTTLSVHQLVEN-SDESMCIDNEALYDICFR----------------
--------------TLKL-TTP------TFGDLNHLVSAVVSGVT---QYRGLSVPELTQ
QMFD--YLTASALFR-----------G----RMSTK--E---------------------
----VDEQMLNVQNKNSSYF--IEWIPN--NIKSSI------CDIPP---KGLKM-----
---AVTFVGNN-----------TC--IQEMFRRVGEQFTAMFRRKAFL---HWYTGE-GM
--------DEM----------------EFTEAESNMNDLVSEYQQY
>Ec_Parte38520883 .
--------MREIVHIQGGQCGNQIGAKF----WEVI--SD-EHGIDPTGTYHGD---SDL
Q---LERINVYYN-----EAT----------------GGRYV---------PRAILMDL-
--EPGTMDSV-FGQLFRPDNFVFGQT--GAGNNWAKGHYT--EG----AELIDSVLDVVR
KEA-E-GCDCLQG---FQITHSLGGGTGSGMGTLLISKVREEY-PDRIMETFSVVPSPK-
--VSDT--VVEPYNATLSVHQLVEN-ADECMVIDNEALYDICFR----------------
--------------TLKL-TTP------TYGDLNHLVSAAMSGVT---QYRALTVPELTQ
QMFD--YLTASALFR-----------G----RMSTK--E---------------------
----VDEQMLNVQNKNSSYF--VEWIPN--NIKSSI------CDIPP---KGLKM-----
---AVTFVGNS-----------TA--IQEMFKRVAEQFTAMFRRKAFL---HWYTGE-GM
--------DEM----------------EFTEAESNMNDLVSEYQQY
>Ec_Parte32812838 .
--------MKEVISIHVGQGGIQLGDSC----WEQL--CL-EHGIQPNGLMQRE--ISNQ
E---DSEFYKFYS-----ENS----------------KGNFV---------PRSLFIDS-
--ESEAISKV-YRELFSQNSFIYGKE--DASNNFARGYYQ--IG----KEYIDVSLERVR
KLA-E-DCQSPQG---ILLFNSVGGGTGSGLGTLLLERLQEDY-LKQIRIGINIYPYPN-
--NDTA--IIESYNAILATQYLQKF-ADVCILFDNQAVYGICNN----------------
--------------ALDI-QNP------SYTNLNRLIAQVYSSLT---CFQQPITTDISI
EAFE--FMACSILYR-----------G----DVIPR--D---------------------
----VRLSLSKLSVQKTIQF--VDWCPT--KFKVGI------TYKDH---FIIPNGEIAK
VVRSACMISNT-----------TA--IYDIFPKFTHAFDQMFSRRAFV---HWYLKE-GM
--------EEF----------------QFIEAREELAALEKDYEEV
>El_Sacce6323554 .
--------MREVISINVGQAGCQIGNAC----WELY--SL-EHGIKPDGHLEDG--LSKP
K-GGEEGFSTFFH-----ETG----------------YGKFV---------PRAIYVDL-
--EPNVIDEV-YKDLFHPEQLISGKE--DAANNYARGHYT--VG----REILGDVLDRIR
KLA-D-QCDGLQG---FLFTHSLGGGTGSGLGSLLLEELSAEY-GKKSKLEFAVYPAPQ-
--VSTS--VVEPYNTVLTTHTTLEH-ADCTFMVDNEAIYDMCKR----------------
--------------NLDI-PRP------SFANLNNLIAQVVSSVT---FHESNSVSEITN
ACFE--YMATCLLYR-----------G----DVVTR--D---------------------
----VQRAVEQVKNKKTVQL--VDWCPT--GFKIGI------CYEPP---TATPNSQLAT
VDRAVCMLSNT-----------TS--IAEAWKRIDRKFDLMYAKRAFV---HWYVGE-GM
--------EEG----------------EFTEAREDLAALERDYIEV
>E9_Arath332196158 .
--------MREIISIHIGQAGIQVGNSC----WELY--CL-EHGIQPDGTMPSD---STV
G-ACHDAFNTFFS-----ETS----------------SGQHV---------PRAVFLDL-
--EPTVIDEV-YRQLFHPEQLISGKE--DAANNFARGHYT--VG----REIVDTCLERLR
KLA-D-NCTGLQG---FLVFNAVGGGTGSGLGSLLLERLSVDF-GKKSKLGFTIYPSPQ-
--VSTA--VVEPYNSVLSTHSLLEH-TDVVVLLDNEAIYDICRR----------------
--------------SLDI-ERP------TYSNLNRLISQTISSLT---YHEQFSVPEITT
SVFE--YMACCLMYR-----------G----DVVPK--D---------------------
----VNTAVAAIKAKRTIQF--VDWCPT--GFKCGI------NYQPP---SVVPGGDLAK
VQRAVCMISNN-----------TA--VAEVFSRIDHKFDLMYSKRAFV---HWYVGE-GM
--------EEG----------------EFSEAREDLAALEKDYEEV
>El_Musmu6755901 .
--------MRECISIHVGQAGVQIGNAC----WELY--CL-EHGIQPDGQMPSD---KTI
G-GGDDSFNTFFS-----ETG----------------AGKHV---------PRAVFVDL-
--EPTVIDEV-YRQLFHPEQLITGKE--DAANNYARGHYT--IG----KEIIDLVLDRIR
KLA-D-QCTGLQG---FLVFHSFGGGTGSGFTSLLMERLSVDY-GKKSKLEFSIYPAPQ-
--VSTA--VVEPYNSILTTHTTLEH-SDCAFMVDNEAIYDICRR----------------
--------------NLDI-ERP------TYTNLNRLIGQIVSSIT---YHEQLSVAEITN
ACFE--YMACCLLYR-----------G----DVVPK--D---------------------
----VNAAIATIKTKRTIQF--VDWCPT--GFKVGI------NYQPP---TVVPGGDLAK
VQRAVCMLSNT-----------TA--IAEAWARLDHKFDLMYAKRAFV---HWYVGE-GM
--------EEG----------------EFSEAREDMAALEKDYEEV
>Ec_Parte1460090 .
--------MREVISIHVGQGGIQVGNAC----WELF--CL-EHGIQPDGQMPSD---KTI
G-GGDDAFNTFFS-----ETG----------------AGKHV---------PRAVFLDL-
--EPTVIDEV-YRQLFHPEQLISGKE--DAANNFARGHYT--IG----KEIVDLCLDRIR
KLA-D-NCTGLQG---FLVFHSVGGGTGSGLGSLLLERLSVDY-GKKSKLGFTIYPSPQ-
--VSTA--VVEPYNSILSTHSLLEH-TDVCVMLDNEAIYDICRR----------------
--------------NLDI-ERP------TYTNLNRLIAQVISSLT---YHEQLSVAEITN
SAFE--YMACSMLYR-----------G----DVVPK--D---------------------
----VNAAIATIKTKRTIQF--VDWCPT--GFKVGI------NYQPP---TVVPGGDLAK
VMRAVCMISNS-----------TA--IAEVFSRLDHKFDLMYAKRAFV---HWYVGE-GM
--------EEG----------------EFSEAREDLAALEKDYEEV
>At_uncma193083931 .
--MNPGRNGENILAIGLGKSGCSILSKL----EKQTPIID--------------------
---------------------------------------DF-------------FYIHS-
--DPISSPLS-----PTSNSLKINLK------FGGNLSPR--LI----RSLSYEQISSFS
NNL-D-NVDC------VIIVYNPGENLSSALAPLITEMCTERE---IKCLSILSMPY---
--EFE---KHKHFNAGLTLTKIRQH-SANIILVDNDEILDSLP-----------------
--------------RIPL-DT-------AFDLVYSKIALSISYLF---SDNYNDGEKAVR
NALH--IEKILLFIN-----------G--NDKLSTT--D---------------------
----LASSINLVKGQVGENISQ--------------------FSHNYNTISSSDT-----
---MAVLISSG-----------LTQTKFDDYDPLANIFNGQNLDNDLE------------
---------------------------YYIDEDLGLPIISE-----
>At_CanNi300521536 .
STMSDLLIKNPVLLVGIGGAGSKIATAA----SAAL------------------------
-------------------------------------GCKC-------------LLISN-
--DKKDLIHN-------EKCTAVYVD----SGEWVNPSSL--KL----RSFVEAHRKEMV
AAM-N-GYST------VIIVSNLAGRAGTAMAPLVCRMAKELS----TVISIAIMPF---
--KFE---KDRIFNSGTALRRVRET-SDSTIVMDNDAFLDNNP-----------------
--------------ELSQ-EE-------CFSITNSAIVEVISSIS---SRPSHSSESSLR
DSVA--VKRAMVYVM-----------G--GDRVPIG--D---------------------
----LNKIVGYVQGIFQEEGTTEVAMSS--------------MA------AADGV-----
---RVHLVAST-----------PQ---KTRFDRYDPLGDIIPD---VL---DWDEPD---
---------------------------SAPDIKLAMIPAIE-----
>At_Censy118576133 .
----MSEMRGPVLLVGAGGAGSRLASRA----GGIL------------------------
-------------------------------------GLDT-------------LQISS-
--DPDDL---------GPGGVLVPTR----GVINPSSRYI--------RGCTDSVSGGIT
ERI-S-GCGT------AVIFANLAGRSGSAIAPLVSRICRQLG---RPAVSFAMMPF---
--GFE---KDRIANSGTALKRLRED-SGCTIVIDNDAFLGANP-----------------
--------------GMSP-AE-------CHGMTDSAVLYMAGSL----SRDGVNLEESFR
DAFK--TGGSVLHVL-----------G--GRDAPVG------------------------
----VLGAISGLADGVLDGRGSVGLAS------------------------GEGR-----
---SRVVMVTE-----------LQ--GATRFDSYDPL--DAIPRSDTI---DWDEPECSI
---------------------------DCELKLPHLE---------
>At_Nitma161528770 .
---MSFQVKEPVLVVGLGGAGSKLALKA----KDSL------------------------
-------------------------------------NSDC-------------LLISN-
--DSKDFAGD-----------VPSVH--VSTDSVVNPSMQ--LI----RGSTYNASEEIK
SKI-S-GYST------IVMMSNLAGKAGSAMAPVVSEMCKESD---IGLVSFAIMPF---
--KYE---KDRIFNSGVSLKRVREN-SECTVVLDNDSLLESNP-----------------
--------------DLTP-KA-------CYDIANSAIMHVVESL----SKEGQDIEDSLR
DSLK--VKRSMLYVV-----------G--GSNIPVG--V---------------------
----LNSITNLTSGILGESNSQIDMTSE--------------HEE---------------
---SKVVMLSS-----------IQ--GMTKFDNYDPL--GMIPQEDTL---DWSTPDCSI
---------------------------DCELDLYQLE---------
>At_CanNi329765664 .
---MSFQVKEPILVIGLGGAGSKLAIQA----KDSL------------------------
-------------------------------------NSDC-------------LIISN-
--DQKDIQSG-------ADSIKVSTD------SVINPSVQ--LI----RGSTYKVADQIK
EKI-S-KYAT------IVLMTNLAGKTGSAISPVVSEICKEAD---KGLISFAIMPF---
--KYE---KDRIFNSGISLKRVKAN-SACTIVLDNDSLLESNP-----------------
--------------DLNP-KT-------CYNIANDAIMHVVSSLH---SKNGQSLEESLR
DSLK--VKRSMLYVV-----------G--GNNIPVG--V---------------------
----INSITNLTSGILSESSSQVDMTSS--------------NE----------------
---SKIVMLSS-----------IQ--GMTKFEKYDPL--GVIPQENTL---DWSQPDCSI
---------------------------DYKLDLYQLE---------
>At_CanNi340345321 .
---MTFQVKEPILIIGLGGAGSKLAIQA----KDTL------------------------
-------------------------------------NSDC-------------LIISN-
--DQKDLQSG-------NDSIKISTD------SVINPSVQ--LI----RGSTYKVADQIK
SKI-S-NYST------IILMTNLAGKTGSAISPVVSEICKESD---RGLISFAIMPF---
--KYE---KDRIFNSGISLKRVKAD-SQCTVVLDNDSLLESNP-----------------
--------------DLSP-KT-------CYKIANDAIMHVVSSLS---SKDGQKIEESLR
DSLK--VKHSMLYVV-----------G--GNNIPAG--V---------------------
----LNSISNLTNGILGESSSHIDMSSS--------------SSE---------------
---SKIVMLSS-----------IQ--GMTKFEKYDPL--GMIPQEDTL---DWTHPDCSI
---------------------------DYKLDLYQLE---------
>Ae_Metac20089831 .
IFLKWRSFLLNILIIGNGQCGNRILDSINRHALGGGKSCGKLARFYSTQRFKSH------
---------------------------------------------------VETLALNTA
INDLKEMKFT-----KAKDRIHIEHL------HGVGANRN--VG----KQVFEEKKEIIM
RQI-E-DRGNFDM---AFVITSASGGTGSSFTPLLVKEMKKRY--NYPVYCLVVLPF---
--REEG--TLYLQNTAFSIQEIRQNGADGIILADNQYLKNI-------------------
--------------GGSI-QE-------AYDGINDMIAERILFLL---ADKEIPIKTAIQ
NSLS--ASRAMIVIK-----------G-DRKYLSID--D---------------------
----ISTEIEKLSGAVGHVFKGIIVRSG-----------------------EYPQ-----
---VLSVLTLE---------------TAREMENLYSVAVQAINQEKAK---KQRVEE-GS
---------------------------KMEKAFSQIEGMEPEY---
>Ak_CanKo170291053 .
DPDDEDSVTGNLVIVGVGGCGSNTIDNI----SKLG--IR--------------------
-------------------------------------GIKL-------------VAINT-
--DKVHLDGI-----NAPYKVLIGDS--ITHGLGAGGRPE--VA----RACAEQDAHKIS
DALGN-RPDL------VFIAAGMGGGTGTGAAPVVAKIAKDKG---AKIIAFVTLPF---
--RTEG--RHKYKLAQEGIRQLRKW-ADTVVLISNDKLLKLAG-----------------
--------------DRPL-DE-------AFMIADMTLAVMVKGIA---SDPKRRGEEAVK
MALR--ARGALVVVY-----------G--GKNMRLT--E---------------------
----VHQITEIVASKM-SSDAIIKIGAD--------------IDESL----GDGV-----
---RVILLLTG-----------IR--SPDMLGPDVPLRTEPLTVSID----GKYDPV---
---------------------------EALEEVLGSPYVL------
>At_CanCa315425227 .
EDFVQTTEEIRIKLIGVGGAGCNTVNRL----NALG--LT--------------------
-------------------------------------GVYT-------------IAANT-
--DLQHLDMV-----RADKKILLGKS--VTRLRGAGGDPV--RG----RKAAEESEEEIR
RAL-E-GADI------VFLAAGLGGGTGTGAAPVVARVAREEG---ATVVGVVSLPF---
--EFEG--MVRKRIAQAGLEELKNY-TNTSVVVDNNKLLDLYP-----------------
--------------QHNL-RR-------AFSLADEIISNMIQSIT---SSTPNRAEEATF
NALQ--LSGAIVHVC-----------G--GEDMQLA--E---------------------
----AARPAEIISELM-GEDGLVIWGAR--------------IDDTF----SSTM-----
---QVSLILTG-----------LS--STEQVVEINEITPTSVDQRIGE---ENGEEI---
---------------------------DKILEQLGIKPVSQLP---
>Bb_Bacfr53711593 .
QFDFPTDSPKIIKVIGVGGGGGNAVNHM----YREG--IH--------------------
-------------------------------------DVTF-------------VLCNT-
--DNQALAES-----PVPVKLQLGRS--ITQGLGAGNRPE--RA----RDAAEESIEDIK
TLLND-GTKM------VFITAGMGGGTGTGAAPVIARIAKEMD---ILTVGIVTIPF---
--IFEG--EKKIIQALDGVERIAQH-VDALLVINNERLREIYS-----------------
--------------DLTF-MN-------AFGKADDTLSIAAKSIA---GEGENRVTKAID
DALH--AKKVMLNVS-----------FCPASELMME--E---------------------
----MNEVHEFMSKFREGVE--VIWGVA--------------MDNSL----DTKV-----
---KITVLATG-----------FGVEDVPGMDDLHEKRSQEEEERQLQ---LEEEKE-KN
KERIRKAYGESASGIGTRNLRKRRHIYLFNAEDLDNDDIIAMVEDS
>Ae_Pyrab14521492 .
EMLGDVSDLIKIAVIGVGGSGNNTITRL----YDLG--VQ--------------------
-------------------------------------GADL-------------IAMNT-
--DAQHLHYV-----KAHKKLLLGRS--ITHGKGSGGDPR--VG----YRAAEASASEIA
EVV-K-GYDL------IFLTAGMGNGTGTGATPVIARIIKETAPQEPLVISVVTFPF---
--KMEG--RVRIEKAKAGIEMLLEY-SDTVIIIQNDKLKELVP-----------------
--------------KLPI-QI-------AFRFADEIIARMVKGIV---SDSNNRAVDAVM
EALN--DKALVHFTV-----------G---PDVSLE--E---------------------
----ITKAMEIVYERL-GEKSEIKWGAM--------------IEEDM----GKTV-----
---RAMVIMTG-----------VK--SPQILGNIEPNALTYSSSSIVV---PRSKRL---
--------TES----------------KVDEIFDSIDPRTSKLKKM
>An_Naneq41615257 .
DINLSKARAANIKVVGVGGAGCNIIEWL----YKKK--IE--------------------
-------------------------------------NVDL-------------IAMNT-
--DAVHLKSM-KVDPERVKRILLGPD--ITKGHGAGGKPE--VA----EQAARESAKEIK
QLL-E-GADL------VWVVAGMGGGTGTGAAPVVAEIAQNVG---ALVTSFAITPF---
--RFEG---RRLQIAWEGIRRLTEF-SNTTVILDNNKLFEVAR-----------------
--------------GLNV-QQ-------AFALSNELVAQTVSGVV---SSSENRLIEAVT
RAIK--AKGALIYIT-----------A--GPDFKID--E---------------------
----LKSLETFVKNNL-DSNAYVSWGLK--------------IREDF----GEKV-----
---RVIAIVTG-----------VK--SPYIIG------------KDFI---SRKKDEYGI
------------------------------------DKIL------
>Ae_Theac16082526 .
LTRIIEDRNFRIKVFGFGGSGSNTINRL----MREN--LV--------------------
-------------------------------------GVKL-------------IACNT-
--DAAHLLRI-----RAHAKILLGKN--LTRGLGAGADPT--VG----EMAAKESESEIL
RHI-D-ETSI------VFITAGFGGGTGTGAAPYVAKLAKDRG---ALTIAFATLPF---
--SSEG--YVRMKNAAEGIRKLVKN-SDAAIVIPNDKLIEKYN-----------------
--------------DVPV-YK-------AFKFEDEVISTGIKGIT---QAVNDRIVEALE
KALD--AKGAIVNVT-----------G--GRDLQLQ--E---------------------
----AQQAADMLRKKI-ARDATIMWGTV--------------IDENM----RSGV-----
---RILIIVAG---------------IKPNF-----------------------------
---------------------------KLDQDLEEVR---------
>Bp_Escco16128088 .
FEPMELTNDAVIKVIGVGGGGGNAVEHM----VRER--IE--------------------
-------------------------------------GVEF-------------FAVNT-
--DAQALRKT-----AVGQTIQIGSG--ITKGLGAGANPE--VG----RNAADEDRDALR
AAL-E-GADM------VFIAAGMGGGTGTGAAPVVAEVAKDLG---ILTVAVVTKPF---
--NFEG--KKRMAFAEQGITELSKH-VDSLITIPNDKLLKVLGR----------------
--------------GISL-LD-------AFGAANDVLKGAVQGIA---ASGEDRAEEAAE
MAIS--ARGVLVNIT-----------A--GFDLRLD------------------------
----EFETVGNTIRAFASDNATVVIGTS--------------LDPDM----NDEL-----
---RVTVVATG---------------IGMDKRPEITLVTNKQVQQPVM---DRYQQH-GM
A--------------------------PLTQEQKPVAKVVNDNAPQ
>Bq_Aquae15605992 .
--MEEFVNPCKIKVIGVGGGGSNAVNRM----YEDG--IE--------------------
-------------------------------------GVEL-------------YAINT-
--DVQHLSTL-----KVPNKIQIGEK--VTRGLGAGAKPE--VG----EEAALEDIDKIK
EIL-R-DTDM------VFISAGLGGGTGTGAAPVIAKTAKEMG---ILTVAVATLPF---
--RFEG--PRKMEKALKGLEKLKES-SDAYIVIHNDKIKELSNR----------------
--------------TLTI-KD-------AFKEVDSVLSKAVRGIT---GRGDEKADIAVE
KAVT--ARRLLVTIW-----------T--SEDIPYD--I---------------------
----VDEVMERIHSKV-HPEAEIIFGAV--------------LEPQE----QDFI-----
---RVAIVATDF----------PE--EKFQVGEKEVKFKVIKKEEKEE---PKEEPK-PL
--------SDT----------------TYLEEEEIPAVIRRKNKRL
>Bt_Thema15643599 .
NRNIPQANNLKIKVIGVGGAGNNAINRM----IEIG--IH--------------------
-------------------------------------GVEF-------------VAVNT-
--DLQVLEAS-----NADVKIQIGEN--ITRGLGAGGRPE--IG----EQAALESEEKIR
EVL-Q-DTHM------VFITAGFGGGTGTGASPVIAKIAKEMG---ILTVAIVTTPF---
--YFEG--PERLKKAIEGLKKLRKH-VDTLIKISNNKLMEELPR----------------
--------------DVKI-KD-------AFLKADETLHQGVKGIS---GKGEHRAREAAK
KAME--ASSIVFNIT-----------A--PSNIRME--E---------------------
----VHEAAMIIRQNS-SEDADVKFGLI--------------FDDEV---PDDEI-----
---RVIFIATR----------------------FPDEDKILFPEGDIP---AIY------
--------------------------------RYGLEGLL------
>Bs_Trepa15639381 .
SGEEFTLSPTVIKVIGAGGGGSNAVNRM----MSCG--LQ--------------------
-------------------------------------CVEF-------------IAANT-
--DVQALSYS-----TAPKKLAIGTK--VTRGLGAGGDPE--IG----EKAAMEDAEAIA
SAL-Q-GANM------VFITAGMGGGTGTGAAPVIAKIARELG---ALTVAVVTKPF---
--RFEG--RAKMMLAERGIEKLRTH-SDTVIVIPNQNLLSVVDK----------------
--------------RCPI-KE-------TYLVADDLLRKSVQSIS---GEGENRAVDAAT
AAIN--ATRLLVAVR-----------G--SENLSMG--E---------------------
----VDGVMSVVAKTI-DPDAIIIHGTS--------------IDASM----QDRV-----
---RVTVIATGVPQASISI---AG--DTHSSQKIKTSSYGAVSTGVYISSDEWNRAKSSK
QPNLPGLATRNSAVQETRMEKNGVKGHTFGVPLPSVNEDLDEPTFL
>Bd_Theth55981058 .
------MEGAVIKVIGLGGAGNNAVNRM----IEAG--LS--------------------
-------------------------------------GVEF-------------IAANT-
--DAQVLAKS-----LADHRIQLGEK--LTRGLGAGANPE--IG----EKAALEAEDLIA
EAL-E-GADL------VFITAGMGGGTGTGSAPVVADIAKRLG---ALTVAVVTRPF---
--SFEG--PKRMRAAEEGIKKLKER-VDAMVVVQNDRLLSAVDK----------------
--------------KMTL-KD-------AFLIADRVLYHGVKGIT---GRGENRVEEAAK
SAIH--AKRLLLNVV-----------G--SEELSLM--E---------------------
----AAEVVERIREATGHEDVDILYGVT--------------YDERA----QDEL-----
---RVILIAAGFA---------ESTVVPRPARPVDFPTGHVDLTNYDI---PAFIRY---
--------GDG----------------DYPPRRGN-----------
>Bc_Synsp16330088 .
RDQIVPSNIAKIKVIGVGGGGCNAVNRM----IASG--VT--------------------
-------------------------------------GIDF-------------WAINT-
--DSQALTNT-----NAPDCIQIGQK--LTRGLGAGGNPA--IG----QKAAEESRDEIA
RSL-E-GTDL------VFITAGMGGGTGTGAAPIVAEVAKEMG---CLTVGIVTRPF---
--TFEG--RRRAKQAEEGINALQSR-VDTLIVIPNNQLLSVIPA----------------
--------------ETPL-QE-------AFRVADDILRQGVQGIS---GSGKSRAKEAAT
AAIS--AKGVVFNVT-----------G--GTDLTLH--E---------------------
----VNVAAEIIYEVV-DADANIIFGAV--------------IDDRL----QGEM-----
---RITVIATGFNGEKEKPQAKTS--SKPVLSGPPAGVETVPSTTTPE---DPLGEI-PM
------------------------------APELDIPDFLQKRRFP
>Ba_Myctu15609287 .
-MTPPHNYLAVIKVVGIGGGGVNAVNRM----IEQG--LK--------------------
-------------------------------------GVEF-------------IAINT-
--DAQALLMS-----DADVKLDVGRD--STRGLGAGADPE--VG----RKAAEDAKDEIE
ELL-R-GADM------VFVTAGEGGGTGTGGAPVVASIARKLG---ALTVGVVTRPF---
--SFEG--KRRSNQAENGIAALRES-CDTLIVIPNDRLLQMGDA----------------
--------------AVSL-MD-------AFRSADEVLLNGVQGIT---ARGEGRSLKAAE
IAIN--AQGVLMSIA-----------G--GSDLGLF--E---------------------
----INEAASLVQDAA-HPDANIIFGTV--------------IDDSL----GDEV-----
---RVTVIAAGFDVSGPGRKPVMG--ETGGAHRIESAKAGKLTSTLFE---PVDAVSVPL
--------HTN----------------GATLSIGGDDDDVDVPPFM
>Bf_Bacsu255767353 .
EFETNIDGLASIKVIGVGGGGNNAVNRM----IENE--VQ--------------------
-------------------------------------GVEY-------------IAVNT-
--DAQALNLS-----KAEVKMQIGAK--LTRGLGAGANPE--VG----KKAAEESKEQIE
EAL-K-GADM------VFVTAGMGGGTGTGAAPVIAQIAKDLG---ALTVGVVTRPF---
--TFEG--RKRQLQAAGGISAMKEA-VDTLIVIPNDRILEIVDK----------------
--------------NTPM-LE-------AFREADNVLRQGVQGIS---ATGENRAAEAAK
KAIS--AQGVLMNIT-----------G--GTNLSLY--E---------------------
----VQEAADIVASAS-DQDVNMIFGSV--------------INENL----KDEI-----
---VVTVIATGFIEQEKDVTKPQRPSLNQSIKTHNQSVPKREPKREEP---QQQNTV-SR
--------HTS----------------QPADDTLDIPTFLRNRNKR
>An_Naneq41614929 .
IDEYLNRIKKKIKVIGVGGAGCNTINRL----YELG--LQ--------------------
-------------------------------------DVEL-------------IAVNA-
--DVKDLAKI-----KAHKKVLIGEE--VTRGLGTGRDPE--LG----EQAARESEKVIK
ELL-Q-GTDM------VFITFGLGGGTGTGAGPVIADIAKQMG---ILTVAVVSWPF---
--SSEG--NLTLRNAQWGLARLEET-TDTHIVIPNDKLLEIAP-----------------
--------------NLPI-AV-------AFKLSDEVLANTIKKTT---SDSENKALEAIE
RAIN--AKRALLHIV-----------A--GPDFKTE--E---------------------
----LNKILEYVSNKL-DPEAKLLWGLW--------------IEEEK----KGKV-----
---EIMILVTE-----------LK--NVPDYLKISEK-----------------------
---------------------------RKKKDELGIDVI-------
>Ak_CanKo170290956 .
LKEFLEKVKARIVIMGVGGGGSNTITRL----NAIG--ID--------------------
-------------------------------------SVET-------------VAVNT-
--DAQHLLIT-----TADRKLLIGKE--LCGGNGSGGDPH--IG----EEAARESADEIE
EFL-S-GSDL------LFIMAGLGGGTGTGASPVIAEIGKRVG---AAVVSVVTLPF---
--TAEG--AKKREIAMKGLAKLASV-SDTIVVVNNDKILEIAK-----------------
--------------ELPL-YQ-------AFFISDEIVARAVKGVV---SDGENRAMEAVD
DALG--GKAAIINIT-----------S--GPDFSLE--E---------------------
----MQQIVETIVSSL-DPNANVIWGAR--------------IDESL----KGSV-----
---QVLLVVTG-----------VA--SPTVEAALQGELREPFVERATK---PKVEKA---
--------AKA----------------LPRVTERKTIPIAREVRER
>Ae_Metja15668803 .
RYLKDEFGEARIVVVGCGGAGNNTINRL----MEIG--IQ--------------------
-------------------------------------GAET-------------IAINT-
--DKQHLEVI-----QADKKILIGAT--LTRGLGAGGYPE--IG----RKAAEMAKNILE
EQL-K-GADL------VFVTAGMGGGTGTGSAPVVAEVAKENG---AIVVGVVTYPF---
--KIE---RARMKKADEGIARMSEV-CDTVIIIDNNKLLDLVP-----------------
--------------NLPI-ND-------AFKVADEIIAQAVKGIT---SDRGDRVQNVVR
ETLS--AKGALIHIT-----------G--GPDLTLK--E---------------------
----ANDIGEGITKEL-DPEANVIWGAR--------------IDPEM----EGCI-----
---RVMAIITG-----------VKSPNIVGKDTKPKRIIPKVSKEQSQ---RKERKIGGI
---------------------------DFIV---------------
>Ae_Arcfu11498178 .
SEEIKDFETPKIVVVGCGGSGNNTVHRL----SNMN--VS--------------------
-------------------------------------SAMT-------------IAINT-
--DKQQLLRT-----KADKRVLIGRS--ITRGLGAGGYPE--IG----RKAAELARNVLE
DLL-C-DSDM------VFVCAGMGGGTGTGSAPVVADVAKKQG---AIVIGFAQMPF---
--RVE---RARIQKALDGLEEMKEV-CDTVVVLDNNKLLDYYP-----------------
--------------NLPI-DA-------AFSVMDQLIAETIKGIS---AKAQDKANAVVR
DCLS--ATGSLVHIS-----------G--GHDLTLK--E---------------------
----AEEIIRNLTFEI-DDYANVIWGAR--------------IDKEF----EGFV-----
---RVVSIMTG-----------IK--DRDFVGSLSYENVLQKQKLRDI---RVESRNNG-
--------EKL----------------RKQQSFSEPVKFRREKQKV
>Ae_Halsp15789500 .
DGDGDEFGDPRIVIVGCGGAGNNTVNRL----YNIG--VE--------------------
-------------------------------------GADT-------------VAINT-
--DKQHLKMI-----KADTKILVGKS--LTNGLGAGGDPS--MG----ERATEMAQGTIK
EVL-G-DADL------VFVTAGMGGGTGTGAAPVVSKIAKEQG---AIVVGMVSTPF---
--NVE---RARTVKAEEGLEKLREK-ADSIIVLDNNRLLDYVP-----------------
--------------NLPI-GK-------AFSVMDQIIAETVKGIS---TQDKNKTNEVVK
DAMN--ASGGLVHIT-----------G--GPDLTLK--E---------------------
----AEGIADNITERL-DASANVIWGAR--------------IQESY----KGKV-----
---RVMAIMTGVQ---------SAQVLGPSTQKQADKSRRELQDVDSK---QRAADDAGA
GGFGGAHSDGG----------------QDEVEQENGLDVIR-----
>Ae_Metma126179395 .
DGEDDIIGQPRIVIVGCGGAGNNTVNRL----YHMQ--VS--------------------
-------------------------------------GAET-------------IAINT-
--DKQHLDMI-----QADKRVLVGKS--LTKGLGAGGFPD--VG----RRAAEMARPTLE
SLL-C-DADL------VFITAGMGGGTGTGTAPVVAQIAKEQG---AIVVGMVSYPF---
--QVE---KARLLRAEEGLEQLSAS-ADSVIVLDNNRLIKYVP-----------------
--------------NLPL-GQ-------AFSVMDQLIAETVKGIS---SKQQNKAESVVH
ECLN--ATGSLIHIT-----------G--GNDLTLQ--D---------------------
----AEEIASSLTYEL-DPHADVIWGAR--------------VNSDY----EGRV-----
---RVMAVMTG-----------VK--SAQILGS--HRTYEQVAQRSSA---PAGRRI---
---------------------------AGDSPSGHLIDFL------
>Ae_Metth15679670 .
LREIIENSRAKIYVVGTGGAGNNTVTRL----SEIG--VE--------------------
-------------------------------------GAET-------------IAVNT-
--DAQDLFYS-----VANRKLLIGKN--VCGGLGAGGVPE--VG----EECAEESEDDIR
REL-E-GADM------VFVTCGLGGGTGTGSAPVISKLAKKAG---ALTIAVATMPF---
--SAEG--LKRRENAERGLEKLQSA-ADTVIVIPNDKLLEVAP-----------------
--------------NLPL-NK-------AFMVADEILGRAVKGIT---AESGDRALESVY
EALN--ARGALINIS-----------G--SSDLTLQ--E---------------------
----AERIVEVVAEEL-DPDANIIWGAQ--------------IQDEL----QNVI-----
---RTTIVVAG-----------VR--SPYIYGAHGS------AEKEFL---EEKQRE---
---------------------------KDSVDESVLEEFIDGVF--
>Ae_Metja15668546 .
LLEYLQQTKAKITVVGCGGAGNNTITRL----KMEG--IE--------------------
-------------------------------------GAKT-------------VAINT-
--DAQQLIRT-----KADKKILIGKK--LTRGLGAGGNPK--IG----EEAAKESAEEIK
AAI-Q-DSDM------VFITCGLGGGTGTGSAPVVAEISKKIG---ALTVAVVTLPF---
--VMEG--KVRMKNAMEGLERLKQH-TDTLVVIPNEKLFEIVP-----------------
--------------NMPL-KL-------AFKVADEVLINAVKGLV---SDSEKRAKEAVS
MALN--ATGALIHVM-----------G--PEDLTLE--E---------------------
----AREVVATVSSRL-DPNATIIWGAT--------------IDENL----ENTV-----
---RVLLVITG-----------VQ-------SRIEFTDTGLKRKKLEL---TGIPKI---
----------------------------------------------
>Ae_Halsp15789633 .
LEDVLQELQTNITVVGCGGAGSNTVDRM----ATEG--IH--------------------
-------------------------------------GADL-------------VAANT-
--DVQHLVDI-----EADTKILMGQQ--KTKGRGAGSLPQ--VG----EEAAIESQGEIR
DSI-A-GSDM------VFVTAGLGGGTGTGSAPVVAKAAREQG---ALTIAIVTTPF---
--TAEG--EVRRTNAEAGLERLRDV-ADTVIVVPNDRLLDSVG-----------------
--------------KLPV-RE-------AFKVSDEVLMRSVKGIT---ADSDAKAADSVQ
SALR--ANSALVNVT-----------G--GPGMSIE--E---------------------
----AEGVVEQLYDRI-DPDARIIWGTS--------------IDEQI----QEEM-----
---RTMVVVTG-----------VD--SPQIYGRNEAAEGDGPAQESTP---EPEPEP---
---------------------------QAGSEIEDIDYVE------
>Ae_Arcfu11498146 .
ILQVLHELKTVIKVIGVGGGGCNTITRM----YEEG--IE--------------------
-------------------------------------GAEL-------------IALNT-
--DVQHLYYT-----KANRRILIGKR--RTRGLGAGSLPQ--VG----EEAARESEDEIK
KLV-E-GSDM------VFVTCGLGGGTGTGAAPVVAEAAQEAG---ALTIAVVTFPF---
--SAEG--AVRRANAEAGLERLREV-ADTVIVIPNDRLLEVVP-----------------
--------------NYPM-QL-------AFKVADEILMRAVKGIT---ASGEDKAAESVR
KALK--AKAALVNVT-----------G--GPDMTIE--E---------------------
----AESVIEEIYSKV-DPDARIIWGAM--------------IDPEL----ENTM-----
---RTLIIVTG-----------VK--SPQILGRKGYPVTRKY----------------GI
---------------------------DFVR---------------
>Ae_Metac20093060 .
LEEILRSLKTTIKVIGCGGGGSNSIQRM----MGEG--IQ--------------------
-------------------------------------GADL-------------VALNT-
--DAQHLLHI-----RSGKKILIGKK--KTRGLGAGSLPQ--IG----EDAAIESIDEIN
KIV-Q-GSDM------VFITAGLGGGTGTGSAPIVAEAARDAG---ALTIAVVTLPF---
--SVEG--HVRRTNAEAGLERLRDV-ADTVIVVPNDKLIEVVP-----------------
--------------RLPL-QA-------AFKVSDEVLMRAVKGIT---SDGENKAVESVQ
KALR--ATSALVNVV-----------G--GPDMTIS--E---------------------
----AECVVQEVYNRI-DSNARLIWGAQ--------------VDPDL----EQTV-----
---RTMIVVTG-----------VT-------------SAQIYGHGSDK---NITYKY-GI
---------------------------DFVE---------------
>Ae_Pyrab14521022 .
---------MRAIIIGIGQCGGKIADIFSLVDFEAI------------------------
-------------------------------------------------------AINTS
RGDLEYLKHI-----PQDKRILIGES--IVGGKGVNANPV--LGREAMKRDLPMVMKKIN
SMV---GYEDVDI---FFLTFGFGGGTGAGGTPVLAEALKEEY-PDSLVVAIGALPL---
--KEEG--IRPTINAAITIDKLSKV-VDSIIAIDNNKLKESDE-----------------
--------------DISQ----------AYERINYTIVERIASLL---AEKVKSLSRLII
RSFE--ALYGLVAIH-----------G-PPEVLKAK--D---------------------
----IFEALNELTQRIRGKQIFRGFYPDP-------------RERSV-------------
---EVVTLLSG-------------------IYESKSIEDIILTAKKYA---REFMKAKEE
--------GEA----------------KKRELLSGLPDFDDVYSGE
>Ae_Halvo292656332 .
---------MKLAMIGFGQAGGKVVDKF----VEYD--RERNAGIVRAA-----------
------------------------------------------------------VAVNSA
KADLLGLKNI-----PKDQRVLIGQS--RVKGHGVGADNE--LG----AEIAEEDIDEVQ
GAIDSIPVHEVDA---FLVVSGLGGGTGSGGAPVLAKHLKRIY--TEPVYGLGILPG---
--SDEG--GIYTLNAARSFQTFVRE-VDNLLVFDNDAWRKT-------------------
--------------GESV-QG-------GYDEINEEIVNRFGVLFGA-AHTTNRITSLVR
KAAL--AERALLVLA-----------G-PPEHLNRK--G---------------------
----IERGRKWIEEQTGSMEVRGGDYPI---------------------PGAEKV-----
---AGVILLSG-----------VT--NVPRIKELQQVAIEAQDNIEEI---RQESDS-NL
---------ET----------------LINDDEDELESLF------
>Ae_Halwa110669032 .
---------MKLAMIGFGQAGGKIVDKFVEYDQRHG--SD--------------------
-------------------------------------IVRSA------------VAVNTA
EADLMGLNHI-----PSSKQILIGQL--SVKGHGVGADPD--LG----REIAEENIDEIQ
NALNDVPVHEIDA---FLIVAGLGGGTGSGGAPVLANRLKQIH--TEPVYGLGVLPG---
--SEEG--GIYTLNAARSFQTFVRE-VDNLLVFDNDAWQKT-------------------
--------------GESV-QG-------GYEEINEAIATRFGVLF---ASTTNRVTSLVR
KAAL--TERALLVVA-----------G-PPQYLNRK--G---------------------
----IERGRKWVEGQTDSMEVRGGDYPL--------------MD-------SGKV-----
---ASVILLSG-----------VY--KIDRINELQQIANEAKENIDSI---RDESEE-NL
--------NEL-----------------VNDDEDELESLF------
>Ae_Arcfu11498814 .
------MILMRFFIIGFGQAGGKILDMF----IENE-KMR--------------------
-------------------------------------GSNIR---------MRWLAINSA
RTDLMGLKHV-----PVQDRILIGQT--IVKGHGVGTDNK--LG----AKVAQEDIETIL
NAIDERGTHDMDA---FLIVAGLGGGTGSGGAPVLAKYLSEMY--SEPVYAVGILPA---
--PEEG--KLYSLNAARSMISLLKY-VDNLILVDNGAWKFE-------------------
--------------GTSL-KE-------SFAKINEEIVRRLALLA---NDKPMKIATLVR
RAAL--AERALVLVA-----------G-PPEHLDRK--G---------------------
----LEKAKIWLEEQIAGVEVRAGDYPT--------------RRTKY-------------
---VAALVLLA---------------NVTDIPRVKELQRLAAEAKEEA---EEAEKM---
---------------------------RMTKTIELFDEDIEPLI--
>Ae_Methu88602868 .
---------MKVFFIGFGQAGGKIVDRF----IEFDNRTN--------------------
-------------------------------------GSSF-----------RAIAVNTA
RTDLMGLQHL-----NFEDRVLIGQT--SVKGHGVGTDND--TG----AQITFDEIDIIM
NAIDRKGIGDTEA---FIIVSGLGGGTGSGGSPVLARHLKKIY--KEPVYVLGILPA---
--PEEG--RLYSYNAARSLATLVKE-ADNVILFDNSAWKNE-------------------
--------------GESI-KG-------AFDRLNDEIVRRFGLLF--GEDKTSRILSLVR
RAML--TSRALVLVA-----------G-PPDDLDRK--G---------------------
----IEKAKSWVEENIAGVEVRGGDYPA--------------QSRYV-------------
---AAVVLLAS-----------IA--DAPRVTNLLEIAKETKATSERI---DEENVL---
---------------------------KLDESIEPLFE--------
>Ae_Metma126178676 .
---------MRVFFIGFGQAGGKIVDMF----IEQDKRMQ--------------------
-------------------------------------TQSFRG-----------IAVNTA
RTDLMGLKNI-----ELKDRLLIGQT--VVKGHGVGTDNV--TG----ARVTADEIDAII
NAVDSRGTHDIDA---FVIVAGLGGGTGSGGSPVLARHLKRIY--REPVYAIGILPA---
--PEEG--RLYSYNAARSLSTLVNE-ADNTFIFDNSAWKNE-------------------
--------------GESV-KD-------AYNRLNDEIVRRFGVLFRA-EDKSAKIIALVR
RAML--AERGLVLLA-----------G-PPDEMDRK--G---------------------
----VEKSKSWVEENIAGVEVRGGDYPV--------------QSDYI-------------
---AAVVVLAT-----------IG--NAPRITELLEIAKSTKEDVLKS---KEKRST---
---------------------------MFDDGIEPLFE--------
