# Supplementary material for: Archaeal origin of tubulin
Source: Biol Direct. 2012 Mar 29;7:10. doi: 10.1186/1745-6150-7-10 (PMC3349469; doi:10.1186/1745-6150-7-10)
Supplement: Additional file 2 — Filtered multiple alignment of Tubulin/FtsZ family proteins used for tree construction. [file 1745-6150-7-10-S2.TXT]

>At_CanNi340345009
APVLMICFGHCGIGLGAESYRLLYGDGLLVDLDPRAANILDQHVIHGAGGAARNWAEGKTRFLEEMKTKVDIKQLSAISPEYVVPFAMGGGTGSSFSSAFIEIKTNTATIATFGLMPEWDPVEAAAINIVMNLEYQKYSDCSILVSNKALRKLAHDLPKEHDYKGMNLIAANISMFISKNTMDVLNKLGKSCCVLVKVKGEFDKEREAIKRIKDKFIEMFVK----GQSIAVLVNTKAIPILEIKEAAWD--GYKDEYRWGLSTEFQG-LMDVVHQFS
>At_CanNi329765295
APVLMICFGHCGIGLGAESYRLLYGGNLLVDLDPRAANILDQHVIHGAGGAARNWAEGKTRFLEEMKTKVDIKQLSAISPEYVVPFAMGGGTGSSFSSAFIEIKNDTATIATFGLLPEWDPVEAAAINIVMNLEYQKYSDCSILISNKALRQLAHDLPKEHDYKGMNLIAANISMFISKNTMDVLNKIGKSCCVLVKVKGEFDKEREAIKRIKDKFIEMFVK----GQSIAALINTKAIPILEIKEASWD--GYKDEYRWGLSTEFQG-LMDVVHQFS
>El_Triad196002007
ANNILIQVGQCGNQIGRDFCNENYDKKLCVDSEPKVISLYKKNIFSGRSGCGANWALGYHGIGPSFIDDFLNLRKEVERCDCIMLHSTCGGTGSGLGSRICEIREEYNYILSVGVSPHSGESPLQCYNSMLSLSYLNYSDGIILYENDDVINRIMSLRSKSSLEAMNSYIARLAGIILKGAWSLVRNYVQSISCLAVARGDRDS-FFNFMPLNENLAYVWNPSRSASSTLYVCSNSCGVDFDHISKTMYEAKAFLHWYKYGCCEDFEAELQSVALNYR
>E9_Chlre159490038
----------------------------------------------------------------------------------MLIHSLAGGSGSGLGSRLLELRQEFAHLAAASVTPRAGDTPMQSLNAVMALSFLAYADVVLLFSNQDLMDACQVAPLLPGMSDINRLVAHLTGLVTVNMWDSLRSMGSTAGALLMARGAVPGDAPEASLLRSGATLARGAPAAAGGSLTTVANRSNVGLENTRRALVDAGAYVHWYRHGCSAAVEAGLLDVADCYR
>El_Xenla148223349
MSLVWLQVGQCGNQIGQEWWQCNGMINICVDSEPKVVRLFDSNLIVGRRGRGNNWAFGYSGVGKSLLARTMEFRHELERRDTVLLHSLCGGTGSGLGARLCEIRDTYGHILSVAVAPHTGDTPLQHYNSLLCLSSLRYSDGILLFQNDDIMHRVAKVPLSGSLAAMNSHIASLAGLLRGTFWRVTVSLTKHHSTLVLAVSSQDS-FLLSQDVLMKLQYVWNPSQNIQSSLTVCANHSSADMRRVHRAMYEAQAYLHWYQYGCEKDFEAHLQSVAEDYS
>El_Mondo334333654
MSTVWLQVGQCGNQIAQELWHVTDGKLICVDSEPKVIKMFESNLIFGKQGKGKNWAFGYYNKPKSLLYRTMELRKEVELRDTVLFHSLSGGTGAGLGSHLCEIRDEYGQILSVTVAPYTGECPLQHYNILLCLSWLSYADGIFLFHNDDVLKRTAKKNIHESLSNMNTYIADVAGLLTGQFWSMVSSMTHVTSLLLVAR-SNHS-LIRPQSAVKRLRYVWNPSYDMGRSLTVCANHSSIDLKHTEKAMYSANAYTHWYQYGCEGDFQADLYTVEAEYR
>El_Strpu115712768
--------------------------------------------------MGYHGTSSNPS--ESMVELTLEMRREVERCETVMMHSLSGGTGSGLGSRLCEVRDTYAYILDIAVAPHQGESPLQHYNNLFCLSWLKFADCVILYHNDEVLHHLQGLNIKGDIKMMNKYITDLAGLLRKKNHVLVHEVVKSLASLVAVRGETTT-FMTSLSIERKLALAWNPGNQQKTSMTMCVNTSRISMQRVSRAMYEAKAFLHWYRYSCDEDFDASVNQVIRDYE
>El_Nemve156405996
MSSILLPVGQCGNQIGHELMTEK----VCVDSESKVIANYDSNIIAGRRGRGNNFALGYHGGGTSLLHMTMDMRKEVERCDTIVMHSLTGGTGSGLGARLVELSDAYAHVMSVAVSPHSGESPLQHYNSLLSLAALRNADGILLFHNDDVLRQVMVLSGGSSLIDMNRSIAKLVGVLVVGSWHLCQSLVHTLASLLIARGDTDT-FAESALIEKRLGLVWNPPHSVGPSLTLCTNSNRADLGNITRAMFDAGAYLHWFKHGCVKDFDGSLQDIIDEYN
>Ec_Tetth146166029
MGSLLIDIGQCGNQIGLQLIDESQNTFIHIDTEPKIIKLIPKNVLFFQHGRGNNWSLGYMDENTQILENLIDMRKEIEKIDIHMISSLGGGTGSGLGSRLIEFRDLFIQIINTVVFPHSGETTLQHYNCALSLAHLKYSDCIIYFQNDKVNSYLNSSSVEKDLTNINQYIASLFNLLTPDHWKVIDSVLSSLSVQTIFRSDVT-GNESALKIDKKMQFVWNPKLK-SDMMLTVANRSTINIQNIETAKFKASAYLHSYQYGMEKDFEALLDNIYDNYS
>Ec_Parte9501681
MGTLLLNLGQCGNQLALQMFNDKSNIYILVDTEPKILKIIVKNVLYYQYGRGNNWGLGYLNENEQIVEQIINARKEIEKTDISTIMSLAGGTGSGLGSRVIQFSDIFVHQNVIAIFPNTGETPLQHYNTLLSSAHIQYADSIIYFENDRIYQMLSSKQIDKDLSNVNEYIGSLMNLFLPLTWDLIKSSLETLNLQSVFRSNVLTDSDSHMKLERKISFVWNPKSSVGDMNVTLINSTKIPLKNVKIAKYRSGAYLHWYKYGLENDFNAELQKIQDDYN
>Ec_Plakn221054954
MTVLTVQIGQCGNQLGHAFLDHVVSESILIDMEPKVIECYKRNFIYGLNGSGNNWSYGFNVHAKNICEDFLNIQKTMESNDIILFHSLAGGSGSGISSYLSYLKDEYVNLINVCVLPYFGEISVQSLNSVLCLSSLDSSDGIVLLENEKFELMCKRMNNENNTEEINKHISLLTYTLKEQTFMLLKRMHKQKNSVFLHRGHESRPVFGSKMLRGELEIDFKHPMEISDSLAMVSNCLTPPLKRIQNALYGTNAYMYQYSYGVSHHVNSIMDQVISGYE
>Ec_Parte10637981
MSLGFIQLGQCGNQIGHALFDIQNKQILLIDMEPKVV--ISAFSLTKQEGSGNNWAYGFNNHGPANKNAILQMDTLLEECGLFFISSLAGGTGSGLGSYILEMADRYIELFNICVMPHTGEVILQSLNTVLTIGSIQHSEGIILLQNDEAQALCNLLNLKSSLNDINQVMSTLASFFAQNTWALEKRIQQEYNINWHKKG----QQPFKQLIARGNVKFWNTEHQFKESITVVHNSSNIELNQIDRAMIQERAYLYQYKFGVKIHFESGVEGIINDYE
>El_Danre50344840
MSVVSLQLGQCGNQIGHELFSSDAGELVLVDMEPKVISAYDKAHFSQKQGSGNNWANGFCVHGPRHKEDVEDVRMEVERCDIFTMMSVAGGTGSGVGTYITQLRDLYSFILNQVTWPYAGEVIVQNYNSVLTLSHLQLSDAILVHENDTVHKICSLMNIKHSISDINKVISHLASVLASVNWGLLKHLRQSLANLLILRGDVSAVTDGF-----KDLYVWLKPIPFGESATLVSNSQSLKLDNIRKAMFASRAYIHQYKFGISEDFDSTLEQIISSYT
>El_Ornan345324846
YSTKAFTFGVQRKNKGENVKKAFSAIPVLVDMEPKVISTYSHSHFCQKEGSGNNWAYGYSVHGPKHEESILNIQKEVEKCDFFTVMSMAGGTGSGLGAFTTQIRDAYSFIMNHVIWPYTGEVIVQNYNSVLTLSHLRSSDALLVHENDAIHKICALMNIKQSFRDVNQVIAHLGSVFASSTWGLIKHLRQSIANLVILRGDVQADLGSF-----KDAYTWLQPRAFKESATLVSNSQFLKLDTIGRAMFASKAYVHQYKFGMEEDFDSTLEQVVASYS
>El_Galga50758352
MSIVAVQLGQCGNQVGHEVFNCGSGVPVLVDMEPKVISTYDQSHFCQKQGSGNNWANGYSVHGPRNKEVIMNVQKEVEKCDFFTIMSMAGGTGSGLGAFVTQLRDAFSFILNHVIWPYTGEVIVQNYNSVLTLSHLQSSDALLVHENDVIHKICALMHIKQSFRDVNQVIAHLGSVFASTSWGLLKHLRQSIANLVILRGDMHVDLGSF-----RDSYTWLNPRAFKESASLVSNSQFLKLDNVGKAMFASKAYIHQYKFGIEEDFDSTLEQVISSYT
>El_Musmu312261240
MSIVTVQLGQCGNQIGFEVFDFRNGVPVLVDMEPKVINTYQHTSFCQKQGSGNNWAYGYSVHGPKHEESIMNIQTEVEKCDFFIIMSMAGGTGSGLGAFVTQLQDQYSLKMNQIIWPYTGEVIVQNYNSILTLSHLRSSDALLIHENDAVHKICARMNIKQSFRDLNQVLAHLGSVFASATWGLLKHLRQSLANLVVLRGEVHADVEGF-----KDAYTWLEQRAFKESAALVSNSQLLKLDMIGKAMFSSKAFIHQYKFGMEEDFDSALEQVVASYG
>El_Mondo126307420
MSVVTVQLGQCGNQIGYEVFDCRSEVPLLIDMEPKVISTYQHSHFCQRQGSGNNWAYGYSVHGPKHEESIMNIQREVEEYDFSIIMSMAGGTGSGLGAFLTQLRDAYSFIMNQVIWPYTGEVIVQNYNSVLTLSHLRSSDALLVHENDVVHKICALMNIKQSFRDVNQVIAHLGSVFATTAWGLLKHLRQSIANLLILRGDVHADTGGF-----KDAYTWLQHRAFKESAALVSNSQFLKLDTIGKAMFASKAYVHQYKFGIEEDFDSTLEQIVASYC
>E9_Phypa168001822
CDHSVVQLGQGGNQLYTSFFTANGGRVVLIDMEPKVISAFPYRQVTQESGSGNNWARGYYVHGPRCSEAISN-----EACDFLTAQSMAGGTGSGLGAYVTELKDEYKCVLSHCIWPYSGEVIVQNYNALLTLAKLESADGIIISQNDALSSICRTLGIPRSFDHMNDVVANLASIFNTTNWAQIKQLQQCLANMLVLRG------SGSLTDVSRFHSPWSVPAKLKESAGLLCNCQSTMTFRASRAMFASRAYLHQYKFGMEITFEATVEDIISRYL
>E9_Chlre159467669
MPCITLQLGQCGNQLGCSLFNAT----VLIDMEPKVVAAYSSGYLVMQSGSGNNWAQGFHGYGPQVHEDALDVRKEVEHADFLLLQSMAGGTGAGLGTYVAELRDEYAFVANCCVWPYSGEVIVQPYNTLLTLSHLDVSDGLVLLENEALHRTAALYGIARSFGVRGRVLGRGESRVDTTTWALTKRLRQALASWLILRG------QGAAEDVGEFDAAWSPTGRFRASACLLSNDRHCGIQRMEHAMLESRAFVHQYKYGLSVEFDCAIEDIAQRYA
>Ek_Trycr71653307
REIVSIQVGQCGNQLGLKWWDMQKDGSVAIDMEEGVLRMFATFFVSDVSGAGNNWAVGHMEYGDKYIDSISDVRGQVECCDFFVMHSLSGGTGSGLGTRVLGLEEEFIFRICPVVMPGVDDVVTAPYNTAFAVRELEHADAVVPLDNDALSRMADTYSVAEPYDSMNAVVAQLSNLTAGPSITLLASCLECLATALIARGQITGDLARNIPIRER-QLVWNESVSPGRSVLMLANHTSIQLETIERFLYNVRSHVHHYRF-LELYFASELSTTVDDYN
>El_Musmu58037275
TQSVVVQVGQCGNQIGCCFWDLRDGGSVLIDMEEGVVNIFSKQLITDISGSGNNWAVGHKVFGCLYREQILELRKSAEQCDFFIIHSMGGGTGSGLGTFLLKLEDEFVYRFVTAVYPSEDDVITSPYNSMLAMKELEHADCVLPIDNQSLFDIISNMGAVKPFDAMNNIVANLLSLTNPPRLQMFSDAFSYLACALIVRGNVQSDLRRNIELKPA-LFVWNQSVPPGSSLLALANNTCVPFMELERFLYKKKAHLHHYQVGMEETFEASLSALIQEYS
>Ec_Parte18477270
RELIFVQVGQCGNQIGMRFWDLKD---LIVDMEEGVINIFERQCINDVSGAGNNWAHGFYHYGNQYEKHIEELRKTVEQCDFFMTHSIGGGTGSGLGSRIVGLEDNYVFRFTASVFPSDDDVVTSPYNSLFSLYELKHADCVFPIDNQALINIVDQFGEEEPFDKMNSLIAHLSHITKQPRLQMFNDIYHYLAVGLLVRGDVASDVNRNIKLKDQ-LMIWNQNQPPGQSMLCLANNTCIDFQEMDRFLYKRKVYVHHYQY-MEQHFETNIQNLMVKYQ
>Ec_Parte18478276
KQIITIQVGQSGNQIGNAIWNID----ILVDSEENTLDIYPNNFVSGKSSKCLTFASGYYG-SNDLFDEIVEVRKEQEQCDVQLVHSITGGTGSGIGAKLVYTSDNFCSQINISIYPSYENSVIYPYNCLLGLMHLYNYNMGFYFDNDALQQM-TNMFIYDNYETYNQLLAFMDGIYYNSTLQMSKEIYSFLAQQIMIYGDTDFSVQQEFKTLSSDIFVWIAPAKQQNMAFSINHHTAMNLNLLQQYLFQKRAFLHLFQEGLDEELEASCGDVISEYC
>Beggiatoa_SS_1
-------------------------------------------------------------AD---------------ACSFILVMGVDGGTGSGLGQRILEISAEFIPKLAFAVYADLRDTVPGPYNAIFATAGFDYADACVVLNNQWAYDLLRRADLNREFTDLNRVLAQIAEVTHQGDVTVPDSTWH--------------RSGKVMAVQD--------------SMSMVGKH----FSSSNDFLYKRKSYVHWYQEGMSEDFMADVLKLGKHYP
>Ec_Plavi156082187
REIITLQCGQCGNQIGVEFWKCNDEHFLLFDLEPRVINIYPENMFISKEGAGNNWGCG-YSQGHKVEEEIIDIDREVDNSDFILSHSIAGGTGSGMGSYLLELNDNYKVIQTFSVFPLSSDVVVQPYNSILTLKRLLSTDSVVVIDNTSLNRIFVRLKLNNTFQQTNTIISNMSASTNQKTVDVMKRLLHYISILNIIRGETDTQVHKGLQIRDRKVFIWNPKPSPVSSGLMMANHTSITFERCTQFLFKRRAFLENYKEPMNFEMSSETQNLIDEYK
>Eq_Naegr62866817
REIITLQAGQCGNQIGTEFWKCLDEHYVIVDLETRVIEIFPENIYMPGDGAGNNWANG-FQLAEKYHEKLMDIDREADNSDFVLLHSIAGGTGSGLGSYLLELNDRYKLIQTYSVFPSASDVVVQSYNSMLALKRLLNADSVVVLDNTALNQIATRLKIPNSVDNINSLVSTMAATTKQKSVDVMRRLLNYVSILNIIQGEVDTQVHKSLSIRKKNAFIWGPKRSPVTSGLMMANHTSLSCQTIKNFQYKSKAFTQNY-MESSKEFDSEVSSLIEEYK
>Ek_Trycr71652627
REIITLQAGQCGNQVGSEFWRCADDHYLLIDMEPRVINIFPENVYIHSEGAGNNWAHG-YEMGDSVQETLFDIEREAENSDFVLTHSIAGGTGSGMGSYLLELNDRFKLIQTYSVFPNDSDVIVQPYNSLLAIKRLLHADCVVVLDNTALNRIATNLHISSTVEQMNGLVSTMAASTSQKSVDVMRRLLMYISLLNLIQGDVDAQVHRSLEIRERSPFIWGPKKSPLTSGLVMANHTSISFQRTKQFLFNRGVFLEQYRYGPNLEFHSELESLVSEYK
>Ec_Tetth2073004
RDIITLQVGQCGNQIGMEFWKCLDQHYCLIDLEDRVLKIYPENIFYGTDGAGNVWAYG-YQEANKIQDDLLDIDREADTSDFLLIHSIAGGTGSGVGSYLLELNDRFKIIKTYSVFPS-TDGVVHPYNSLLTLKRLLNADATTVLDNNALEKIAQRLKLENTIETTNSLVSTMAACTTRKTVDVMRRLLQYISIMNVIQGEVDSQIHKSLQIRERKAFIWGPKKSPITSGLMLANHTSITFEKISNFMRKKNAYIEQFKVDSNLEFDSEVQQLIEEYK
>Ec_Parte3821296
REIITLQVGQCGNQIGIEFWKIKDEHYLLIDMEPRVINIFPENIFISKDGAGNNWACG-YSQGERYQEELMEIDREADGSDFLMLHSIAGGTGSGSGSYILELNDRFKIIQTYSVFPNTSDVVVQPYNSLLTLRRLQNADAVVVLDNTALNRIAVRLKIPITVSQTNSLVAMMAASTSRKTVDVMRRLLQYISILNIIQGDVDTQIHKSLQIRERKAFIWGPKKSPITSGLMLANHTSISFDRIKQYLRNRNAFLDQYKEAMSLEFESELEQLISEYK
>E9_Arath332646715
REIITLQVGQCGNQIGMEFWKCLDQHYLLIDLEPRVINIYHENIFVADHGAGNNWASG-YHQGKGVEEEIMDIDREADGSDFVLCHSIAGGTGSGMGSYLLELNDRYKLVQTYSVFPNTSDVVVQPYNSLLTLKRLLNADCVVVLDNTALGRIAVRLHLTNTFAQTNSLVSTMSASTVRKTVDVMRRLLQYISILNIIQGEVDTQVHESLQIRERKVFIWGPKKSPVTSGLMLASHTSIHFSKCSQYLRKKQAFLDNYKFPMDLEFESDIESLVDEYK
>El_Drome17136618
SEIITLQLGQCGNQIGFEFWKCLDDHYVLLDLEPRVINIYPENVYLSKHGAGNNWASG-YSQGEKLQEEVFDIDREADGSDFILCHSIAGGTGSGMGSFIMELADRYKLIQTFSVFPNISDVVVQPYNSMLTLKRLTAADSVVVLDNTALNRIACRLHIQNSFSQINNLVSTMSVSTNRKTVDVMRRLLQYISILNIIQGEVDTQVHKSLQIRDRKAFIWGPRSSPVSSGLMLANHTSISFERANQYLRKRGAFLDQFREDIDLELESEVDCLVQEYE
>El_Musmu19527242
REIITLQLGQCGNQIGFEFWKCADEHYVLLDLEPRVIHIYPENIYLSEHGAGNNWASG-FSQGEKIHEDIFDIDREADGSDFVLCHSIAGGTGSGLGSYLLELNDRYKLVQTYSVFPNMSDVVVQPYNSLLTLKRLQNADCVVVLDNTALNLIATRLHIQNSFSQINQLVSTMSASTSRKTVDVMRRLLQYIAILNIIQGEVDTQVHKSLQIRERKAFIWGPRKSPLSSGLMMANHTSISFERTRQFLRKREAFMEQFKEDINFEMTSEVQQLIDEYH
>Bv_Prode148473245
NNTLVVSVGQAGNQIASSFWRCLSASYVMVDLEPSVINIFPANLITRMEGAGGNFAVGYMGAGREVLPEAMALDYEISKCDIIVLHAIGGGSGSGFGSLLIEIKEKYHPILSCAILPSVSSVVTEPYNTVFALSTLRFADACLIFDNEALFNVAFRWGIESSVDDLNLLITELAGLTKEEGIEMIESMFRFLSTAVLYRGMEDPQADAALAIRGRLLY-WIPEQPGTRSVVLVANNTEVRFERISNFLWQRKAFANWYNEGMSEQIAMAAQDLIQSYR
>Bv_Prode148473202
NNTIVVSIGQAGNQIAASFWKCQGGSFVMVDLEPSVINVFPANLISRTEGAGGNFAVGYLGAGREVLPEVMSLDFEIDKCDIIVLHAIGGGSGSGLGCLLIELKEKYYPVLSCAVLPSVSSVVTEPYNTVFALNTLRAADACLIFDNEALFDLAHKWNIESTVDDLNLLITELAGITKEEGIDMIRSLFDFLSTAVLYRGMEDPLADAALAMREKLLY-WIPEQSGSRSMVLLANNTEIRLDRIHNFLWQRKAFANWYNEGMSEQIGLAAQELIQSYQ
>Bv_Prova158934475
NNTIVISIGQAGNQIAASFWKCQSGSYVMVDLEPSVIDIFPGNLISRTEGAGGNFAVGYLGAGREVLPEVMSLDSEIDKCDIIVLHATGGGSGSGFGALLIEIKEKYFPVLSCAVLPSVSSVVTEPYNTVFTLNTLRAADACLIFDNEALFELAHKWNIESTVDDLNLLITELAGLTKEEGVEMIRSLFDFLSTAVLYRGMEDPLADSALAMREQLLY-WIPEQAGSRSMVLLANNTEIRLDRIHNFLWQRKAFANWYNEGMSEQIALAAQELIQSYQ
>Bv_Prova158934476
REILSIHVGQCGNQIADRFWRLRDGKYILVDLEPGVIAIFESCIIRKIPGAANNWARGYNVEGERIIDQIMNIDAAVEKTKFLLTHSIGGGSGSGLGSLILELRQAYKRIFTFSVAPSISDSAVEPYNAILTLQRIDNADAAVLLDNEALFRIAKKLH-RSNYMDLNHIIALMSSVTGVRNFDIARETFAYLSACALFRGDVKKEVEENMAI--RKLFAYVPETAPGASGLALVNHTGIAFERLNNFMFDNHAYTHWYNNGVSRMMHANIVNLAQSYR
>Bv_Prode158934481
REILSIHVGQCGNQIADRFWRLRDGKYVLVDLEPGVIAIFESSIVRKIPGAANNWARGYNVEGERVIDQIMNIDSAVEKTKFLMTHSIGGGSGSGLGSLILELRQAYKRIFTFSVAPSISDSAVEPYNAILTLQRIDHADGAVILDNEALFRIAKKLN-RSNYMDLNHIIALVSSVTGLRNFELARETFAYLAASALFRGDVKKEVDENMAI--RKLYAYMPETAPGASGLALVNHTGIAFERLSQFMFDNHAYTHWYNAGVSRMMQANIAQLAQSYR
>Bv_Prode29359096
REILSIHVGQCGNQIADSFWRLRDGKYVLVDLEPGVIAIFESSIVRKIPGAANNWARGYNVEGEKVIDQIMNIDSAVEKTKFLMTHSIGGGSGSGLGSLILELRQAYKRIFTFSVVPSISDSAVEPYNAILTLQRIDNADGAVLLDNEALFRIAKKLN-RSNYMDLNNIIALVSSVTGVRNFDLARETFAYLAASALFRGDVKKDVDENMAI--RKLYAYMPETAPGASGLALVNHTGIAFERLAQFMFDNHAYTHWYNAGVSRMMKANIATLAQSYR
>Ec_Parte18478274
REIIQLQIGQCGNQIGTKFWEAQGNRYVLIDLEPGTLDVFPDNFVFSQGGAGNNFAVGHYTNGTEILGEVLDIRHQVESSDFQLTHSLGGGTGSGFGTLLLSLQEDYRIFQSYSVFPSVSDAVVEYYNTAVSVNHLENCSQCMSIDNEALYNICTTLKLKNCYGDLNHIISAMSGTTQRSKIEVSDQMFDYLTGACLFRGQFSSEVEKQITYQKKNQQVWLPNVSQGVSGTFVGNTTAIEFRRINNFMFKRKAFLHWYNEGMDEEFEAAVQDLISEYL
>Eq_Naegr290990460
REIISISVGQCGNQIGQQFWRSQSDRYVLVDLESGVLDVFPDNFINAASGAGNNWAKGFYTDGTELIDEIIDIRKESESCDFQLTHSLGGGTGSGLGTLLVSIKEEFRMLATFSVFPSVSDTVVEPYNATLSIHQLENADQVFTIDNEALFDICTSLKLATNFEDLNQLIASMSGVTQHNSIELTSQMFSYLAASAIFRGNLSSDIDQQMLLQTKSDFVWIPDVAPNPSGTFIGNTTAIDFKRITQFMYKKKAFLHSYNEGMDQEFEAAMNDLINEYQ
>Beggiatoa_SS_2
--------------------------------------M-------------------------------------------------------------------------------------------------------FCWDYEALYEICFTLKLTTTYNDLNHLATAMSGFTQRATVELTQQMFDYLAVQANFRGRMSKEVGEQMLVQNKNQFYDIPRIPPGKSASFLGNSTSIEFERPEQFMFRRKAFLHWYGEGMDEEFEASLRDLVSEYK
>El_Sacce14318481
REIIHISTGQCGNQIGAAFWECGSGKWINVDLEPGTIDVFPDNYIFGQSSAGNVWAKGHYTEGAELVDSVMDIRREAEGCDFQITHSLGGGTGSGMGTLLISIREEFRMMATFSVLPSTSDTVVEPYNATLSVHQLEHSDETFCIDNEALYDICQTLKLNQSYGDLNNLVSSMSGVTSRSTVELTQQMFDYLTVAAFFRGKVSKEVEDEMHVQSKNDFVWIPSVAPGDAATFIANSTSIEFKRVDQFMFKRKAFLHWYSEGMDEEFEASMNDLVSEYQ
>El_Musmu124430500
REIVHIQIGQCGNQIGAKFWEGEGKKYVLVDLEPGTMDIFPDSFVHGNSGAGNNWAKGHYTEGAELIENVMDVRRESESCDFQIVHSLGGGTGSGMGTLLMNIREEYRILNSFSVMPSVSDTVVEPYNAVLSIHQLENTDACFCIDNEALYDICFTLRLTTTYGDLNHLVSLMSGITQRASVELTQQMFDYLTVACIFRGKMSKEVDQQLLIQTRNNFVWIPDIPPGNAATFLGNNTAIEFTRVEHFMFRRRAFVHWYSEGMDIEFEASIHDLVSEYQ
>E9_Arath330253178
REILHIQGGQCGNQIGSKFWENLCGRYVLMDLEPGTMDVFPDNFVFGQSGAGNNWAKGHYTEGAELIDSVLDVRKEAENCDFQVCHSLGGGTGSGMGTLLISIREEYRMMMTFSVFPSVSDTVVEPYNATLSVHQLENADECMVLDNEALYDICFTLKLSTSFGDLNHLISAMSGVTQRNTVELTQQMWDYLTASAMFRGKMSKEVDEQMLVQNKNSFVWIPDIPPGKASTFIGNSTSIEFRRVEQFMFRRKAFLHWYGEGMDEEFEASMNDLVSEYQ
>Ek_Trycr18568139
REIVCVQAGQCGNQIGSKFWESDGGRYVLIDLEPGTMDVFPDNFIFGQSGAGNNWAKGHYTEGAELIDSVLDCRKEAESCDFQICHSLGGGTGSGMGTLLISLREEYRIMMTFSIIPSVSDTVVEPYNTTLSVHQLENSDESMCIDNEALYDICFTLKLTTTFGDLNHLVSAVSGVTQRGSVELTQQMFDYLTASALFRGRMSKEVDEQMLVQNKNSFIWIPDIPPGKAVTFVGNNTCIEFRRVEQFMFRRKAFLHWYGEGMDEEFEASMNDLVSEYQ
>Ec_Parte38520883
REIVHIQGGQCGNQIGAKFWESDGGRYILMDLEPGTMDVFPDNFVFGQTGAGNNWAKGHYTEGAELIDSVLDVRKEAEGCDFQITHSLGGGTGSGMGTLLISVREEYRIMETFSVVPSVSDTVVEPYNATLSVHQLENADECMVIDNEALYDICFTLKLTTTYGDLNHLVSAMSGVTQRATVELTQQMFDYLTASALFRGRMSKEVDEQMLVQNKNSFVWIPDIPPGKAVTFVGNSTAIEFKRVEQFMFRRKAFLHWYGEGMDEEFEASMNDLVSEYQ
>Ec_Parte32812838
KEVISIHVGQGGIQLGDSCWECLKGNFLFIDSESEAISVFQNSFIYGKEDASNNFARGYYQIGKEYIDVSLEVRKLAEDCQILLFNSVGGGTGSGLGTLLLELQEDYQIRIGINIYPYNDTAIIESYNAILATQYLKFADVCILFDNQAVYGICNALDIQNSYTNLNRLIAQYSSLTCQQITDISIEAFEFMACSILYRGDVIRDVRLSLSLSVQKIFVWCPYKDHIPSACMISNTTAIDFPKFHAFMFSRRAFVHWYKEGMEEQFEAELAALEKDYE
>El_Sacce6323554
REVISINVGQAGCQIGNACWESLYGKFIYVDLEPNVIDVFPEQLISGKEDAANNYARGHYTVGREILGDVLDIRKLADQCDFLFTHSLGGGTGSGLGSLLLELSAEYKSKLEFAVYPAVSTSVVEPYNTVLTTHTTEHADCTFMVDNEAIYDMCKNLDIPRSFANLNNLIAQVSSVTFESSVEITNACFEYMATCLLYRGDVVRDVQRAVEVKNKKVLVWCPYEPPAPAVCMLSNTTSIEWKRIRKFMYAKRAFVHWYGEGMEEEFEAELAALERDYI
>E9_Arath332196158
REIISIHIGQAGIQVGNSCWECLSGQHVFLDLEPTVIDVFPEQLISGKEDAANNFARGHYTVGREIVDTCLELRKLADNCTFLVFNAVGGGTGSGLGSLLLELSVDFKSKLGFTIYPSVSTAVVEPYNSVLSTHSLEHTDVVVLLDNEAIYDICRSLDIERTYSNLNRLISQISSLTYEQSVEITTSVFEYMACCLMYRGDVVKDVNTAVAIKAKRIFVWCPYQPPVPAVCMISNNTAVEFSRIHKFMYSKRAFVHWYGEGMEEEFEAELAALEKDYE
>El_Musmu6755901
RECISIHVGQAGVQIGNACWECLAGKHVFVDLEPTVIDVFPEQLITGKEDAANNYARGHYTIGKEIIDLVLDIRKLADQCTFLVFHSFGGGTGSGFTSLLMELSVDYKSKLEFSIYPAVSTAVVEPYNSILTTHTTEHSDCAFMVDNEAIYDICRNLDIERTYTNLNRLIGQVSSITYEQSVEITNACFEYMACCLLYRGDVVKDVNAAIAIKTKRIFVWCPYQPPVPAVCMLSNTTAIEWARLHKFMYAKRAFVHWYGEGMEEEFEAEMAALEKDYE
>Ec_Parte1460090
REVISIHVGQGGIQVGNACWECLAGKHVFLDLEPTVIDVFPEQLISGKEDAANNFARGHYTIGKEIVDLCLDIRKLADNCTFLVFHSVGGGTGSGLGSLLLELSVDYKSKLGFTIYPSVSTAVVEPYNSILSTHSLEHTDVCVMLDNEAIYDICRNLDIERTYTNLNRLIAQISSLTYEQSVEITNSAFEYMACSMLYRGDVVKDVNAAIAIKTKRIFVWCPYQPPVPAVCMISNSTAIEFSRLHKFMYAKRAFVHWYGEGMEEEFEAELAALEKDYE
>At_uncma193083931
ENILAIGLGKSGCSILSKLEKID--DFFYIHSDPISSPSPSNSLKINLK----FGGNLSPRLIRSLSYEQISFSNNLDNVDVIIVYNPGENLSSALAPLITECTEREIKCLSILSMPYEFE-KHKHFNAGLTLTKIQHSANIILVDNDEILDSLPRIPLDTAFDLVYSKIALISYLFSNYDGKAVRNALHIEKILLFINGKLSTDLASSINVKGQVEI----SHNYSDMAVLISSGLTKDYDPLNIFQNLDNDLE---------YYDELLPIISE---
>At_CanNi300521536
NPVLLVGIGGAGSKIATAASA--GCKCLLISNDKKDLIN-EKCTAVYVD--SGEWVNPSSLKLRSFVEAHRKMVAAMNGYSVIIVSNLAGRAGTAMAPLVCRAKELS-TVISIAIMPFKFE-KDRIFNSGTALRRVETSDSTIVMDNDAFLDNNPELSQEECFSITNSAIVEISSISSPSSSSSLRDSVAVKRAMVYVMGRVPGDLNKIVGVQGIFEGEAMSA---AGRVHLVASTPQ-TFDRYPLGIPD---VLDWDPD----SADILMIPAIE---
>At_Censy118576133
GPVLLVGAGGAGSRLASRAGG--GLDTLQISSDPDDL---PGGVLVPTR--GVINPSSRYI--RGCTDSVSGITERISGCGAVIFANLAGRSGSAIAPLVSRCRQLGRPAVSFAMMPFGFE-KDRIANSGTALKRLEDSGCTIVIDNDAFLGANPGMSPAECHGMTDSAVLYAGSL-SDGNLESFRDAFKTGGSVLHVLGDAPG-VLGAISLADGVDRVLAS----GGSRVVMVTELQGTFDSYPL-AIPRSDTIDWDPESI--DCLKPLE-------
>At_Nitma161528770
EPVLVVGLGGAGSKLALKAKD--NSDCLLISNDSKDFAD-----VPSVHVSTDSVVNPSMQLIRGSTYNASEIKSKISGYSIVMMSNLAGKAGSAMAPVVSECKESDIGLVSFAIMPFKYE-KDRIFNSGVSLKRVENSECTVVLDNDSLLESNPDLTPKACYDIANSAIMHVESL-SEGDIDSLRDSLKVKRSMLYVVGNIPGVLNSITNTSGILENIMTSEE----SKVVMLSSIQGTFDNYPL-MIPQEDTLDWSPDSI--DCLDYLE-------
>At_CanNi329765664
EPILVIGLGGAGSKLAIQAKD--NSDCLIISNDQKDIQG-ADSIKVSTD----SVINPSVQLIRGSTYKVADIKEKISKYAIVLMTNLAGKTGSAISPVVSECKEADKGLISFAIMPFKYE-KDRIFNSGISLKRVANSACTIVLDNDSLLESNPDLNPKTCYNIANDAIMHVSSLHSNGSLESLRDSLKVKRSMLYVVGNIPGVINSITNTSGILESVMTSE-----SKIVMLSSIQGTFEKYPL-VIPQENTLDWSPDSI--DYLDYLE-------
>At_CanNi340345321
EPILIIGLGGAGSKLAIQAKD--NSDCLIISNDQKDLQG-NDSIKISTD----SVINPSVQLIRGSTYKVADIKSKISNYSIILMTNLAGKTGSAISPVVSECKESDRGLISFAIMPFKYE-KDRIFNSGISLKRVADSQCTVVLDNDSLLESNPDLSPKTCYKIANDAIMHVSSLSSDGKIESLRDSLKVKHSMLYVVGNIPGVLNSISNTNGILESIMSSSE----SKIVMLSSIQGTFEKYPL-MIPQEDTLDWTPDSI--DYLDYLE-------
>Ae_Metac20089831
LNILIIGNGQCGNRILDSILGCG----LALNTDLKEMKTKKDRIHIEHL----HGVGANRNVGKQVFEEKKEIMRQIEDRGAFVITSASGGTGSSFTPLLVKMKKRYYPVYCLVVLPFREEGTLYLQNTAFSIQEIQNADGIILADNQYLKNI--GGSIQEAYDGINDMIAEILFLLAKEPITAIQNSLSASRAMIVIKGYLSDDISTEIELSGAVHFIVRS----EPVLSVLTLE--TRMENLSVAAINQEKAKKQREEGS--KMKASIEGMEPEY-
>Ak_CanKo170291053
GNLVIVGVGGCGSNTIDNISKIRGIKLVAINTDKVHLDINPYKVLIGDSITHGLGAGGRPEVARACAEQDAHISDALNRPDVFIAAGMGGGTGTGAAPVVAKAKDKGAKIIAFVTLPFRTEGRHKYKLAQEGIRQLKWADTVVLISNDKLLKLAGDRPLDEAFMIADMTLAVVKGIASPKRGEAVKMALRARGALVVVYGNMRTEVHQITEVASKMSDIIGADESLGGRVILLLTGIRSDLGPDPLRPLTVSID-GKYPV----EAEELSPYVL----
>At_CanCa315425227
IRIKLIGVGGAGCNTVNRLNALTGVYTIAANTDLQHLDVRDKKILLGKSVTRLRGAGGDPVRGRKAAEESEEIRRALEGADVFLAAGLGGGTGTGAAPVVARAREEGATVVGVVSLPFEFEGMVRKRIAQAGLEELNYTNTSVVVDNNKLLDLYPQHNLRRAFSLADEIISNIQSITSTPRAEATFNALQLSGAIVHVCGDMQAEAARPAEISELMGDVWGADDTFSTQVSLILTGLSSEVVEIEITSVDQRIGEENGEI----DKLELIKPVSQLP-
>Bb_Bacfr53711593
KIIKVIGVGGGGGNAVNHMYRIHDVTFVLCNTDNQALASPPVKLQLGRSITQGLGAGNRPERARDAAEESIEIKTLLDGTKVFITAGMGGGTGTGAAPVIARAKEMDILTVGIVTIPFIFEGEKKIIQALDGVERIQHVDALLVINNERLREIYSDLTFMNAFGKADDTLSIAKSIAGGERVKAIDDALHAKKVMLNVSFELMEEMNEVHEMSKFRGEVWGVDNSLDKKITVLATGFGDPMDDLEKREEEERQLQLEEKEKNGELFAELNDDIIAMVE
>Ae_Pyrab14521492
IKIAVIGVGGSGNNTITRLYDVQGADLIAMNTDAQHLHVKHKKLLLGRSITHGKGSGGDPRVGYRAAEASASIAEVVKGYDIFLTAGMGNGTGTGATPVIARIKETAPLVISVVTFPFKMEGRVRIEKAKAGIEMLEYSDTVIIIQNDKLKELVPKLPIQIAFRFADEIIARVKGIVSSNRADAVMEALNDKALVHFTVGDVSEEITKAMEVYERLGKIWGAEEDMGTRAMVIMTGVKSQLGNIPNAYSSSSIVVPRSRL--TEKVEIDIDPRTSKLK
>An_Naneq41615257
ANIKVVGVGGAGCNIIEWLYKIENVDLIAMNTDAVHLKMEVKRILLGPDITKGHGAGGKPEVAEQAARESAKIKQLLEGADVWVVAGMGGGTGTGAAPVVAEAQNVGALVTSFAITPFRFEG-RRLQIAWEGIRRLEFSNTTVILDNNKLFEVARGLNVQQAFALSNELVAQVSGVVSSERLEAVTRAIKAKGALIYITADFKDELKSLETVKNNLDNVWGLREDFGKRVIAIVTGVKSYIG---------KDFISRKDEGI--------DKIL----
>Ae_Theac16082526
FRIKVFGFGGSGSNTINRLMRLVGVKLIACNTDAAHLLIRHAKILLGKNLTRGLGAGADPTVGEMAAKESESILRHIDETSVFITAGFGGGTGTGAAPYVAKAKDRGALTIAFATLPFSSEGYVRMKNAAEGIRKLKNSDAAIVIPNDKLIEKYNDVPVYKAFKFEDEVISTIKGITQVNRIEALEKALDAKGAIVNVTGDLQQEAQQAADLRKKIADIWGTDENMRGRILIIVAG--IPF-----------------------KLQDEVR-------
>Bp_Escco16128088
AVIKVIGVGGGGGNAVEHMVRIEGVEFFAVNTDAQALRTAGQTIQIGSGITKGLGAGANPEVGRNAADEDRDLRAALEGADVFIAAGMGGGTGTGAAPVVAEAKDLGILTVAVVTKPFNFEGKKRMAFAEQGITELKHVDSLITIPNDKLLKVLGGISLLDAFGAANDVLKGVQGIAAGERAEAAEMAISARGVLVNITADLRD-EFETVGTIRAFSNVIGTDPDMNERVTVVATG--IMKRPETLVKQVQQPVMDRYQHGM--PLQEKVAKVVNDNA
>Bq_Aquae15605992
CKIKVIGVGGGGSNAVNRMYEIEGVELYAINTDVQHLSLKPNKIQIGEKVTRGLGAGAKPEVGEEAALEDIDIKEILRDTDVFISAGLGGGTGTGAAPVIAKAKEMGILTVAVATLPFRFEGPRKMEKALKGLEKLESSDAYIVIHNDKIKELSNTLTIKDAFKEVDSVLSKVRGITGGDKAIAVEKAVTARRLLVTIWTDIPDIVDEVMEIHSKVHEIFGAEPQEQFRVAIVATDPEEFVGEKVKFIKKEEKEEPKEPKPLSDTYEEEPAVIRRKNK
>Bt_Thema15643599
LKIKVIGVGGAGNNAINRMIEIHGVEFVAVNTDLQVLESNDVKIQIGENITRGLGAGGRPEIGEQAALESEEIREVLQDTHVFITAGFGGGTGTGASPVIAKAKEMGILTVAIVTTPFYFEGPERLKKAIEGLKKLKHVDTLIKISNNKLMEELPDVKIKDAFLKADETLHQVKGISGGERAEAAKKAMEASSIVFNITANIREEVHEAAMIRQNSSDVFGLDDEVDERVIFIATR-------FDEDLFPEGDIPAIY----------YLEGLL----
>Bs_Trepa15639381
TVIKVIGAGGGGSNAVNRMMSLQCVEFIAANTDVQALSSTPKKLAIGTKVTRGLGAGGDPEIGEKAAMEDAEIASALQGANVFITAGMGGGTGTGAAPVIAKARELGALTVAVVTKPFRFEGRAKMMLAERGIEKLTHSDTVIVIPNQNLLSVVDRCPIKETYLVADDLLRKVQSISGGERADAATAAINATRLLVAVRGNLSGEVDGVMSVAKTIDDIHGTDASMQRRVTVIATGAGDHSQKITSSAVSTGVYIEWNAKSKTRTFVPPVNEDLDEPT
>Bd_Theth55981058
AVIKVIGLGGAGNNAVNRMIELSGVEFIAANTDAQVLASLDHRIQLGEKLTRGLGAGANPEIGEKAALEAEDIAEALEGADVFITAGMGGGTGTGSAPVVADAKRLGALTVAVVTRPFSFEGPKRMRAAEEGIKKLERVDAMVVVQNDRLLSAVDKMTLKDAFLIADRVLYHVKGITGGERVEAAKSAIHAKRLLLNVVGELSMEAAEVVEIREATHDIYGVDERAQERVILIAAGESVRARPVFPTVDLTNYDIPAFRY--GDDYPRG---------
>Bc_Synsp16330088
AKIKVIGVGGGGCNAVNRMIAVTGIDFWAINTDSQALTTNPDCIQIGQKLTRGLGAGGNPAIGQKAAEESRDIARSLEGTDVFITAGMGGGTGTGAAPIVAEAKEMGCLTVGIVTRPFTFEGRRRAKQAEEGINALSRVDTLIVIPNNQLLSVIPETPLQEAFRVADDILRQVQGISGGKRAEAATAAISAKGVVFNVTGDLTHEVNVAAEIYEVVDDIFGADDRLQERITVIATGTSSPLSGPAGVVPSTTTPEDPLEIPM----APLIPDFLQKRR
>Ba_Myctu15609287
AVIKVVGIGGGGVNAVNRMIELKGVEFIAINTDAQALLSDDVKLDVGRDSTRGLGAGADPEVGRKAAEDAKDIEELLRGADVFVTAGEGGGTGTGGAPVVASARKLGALTVGVVTRPFSFEGKRRSNQAENGIAALESCDTLIVIPNDRLLQMGDAVSLMDAFRSADEVLLNVQGITAGERSKAAEIAINAQGVLMSIAGDLGFEINEAASVQDAAHDIFGTDDSLGERVTVIAAGMGEGAHRISAKKLTSTLFEPVDVSPLHTGALSGDDDDVDVPP
>Bf_Bacsu255767353
ASIKVIGVGGGGNNAVNRMIEVQGVEYIAVNTDAQALNSKEVKMQIGAKLTRGLGAGANPEVGKKAAEESKEIEEALKGADVFVTAGMGGGTGTGAAPVIAQAKDLGALTVGVVTRPFTFEGRKRQLQAAGGISAMEAVDTLIVIPNDRILEIVDNTPMLEAFREADNVLRQVQGISAGERAEAAKKAISAQGVLMNITGNLSYEVQEAADVASASDDMFGSNENLKEVVTVIATGQRLQIKTHQSVREPKREEPQQQTVSRHTQPDDLIPTFLRNRN
>An_Naneq41614929
KKIKVIGVGGAGCNTINRLYELQDVELIAVNADVKDLAIKHKKVLIGEEVTRGLGTGRDPELGEQAARESEKIKELLQGTDVFITFGLGGGTGTGAGPVIADAKQMGILTVAVVSWPFSSEGNLTLRNAQWGLARLETTDTHIVIPNDKLLEIAPNLPIAVAFKLSDEVLANIKKTTSSEKAEAIERAINAKRALLHIVADFKEELNKILEVSNKLDELWGLEEEKKKEIMILVTELKNPYLKIEK------------------RKKDLIDVI-----
>Ak_CanKo170290956
ARIVIMGVGGGGSNTITRLNAIDSVETVAVNTDAQHLLTTDRKLLIGKELCGGNGSGGDPHIGEEAARESADIEEFLSGSDLFIMAGLGGGTGTGASPVIAEGKRVGAAVVSVVTLPFTAEGAKKREIAMKGLAKLSVSDTIVVVNNDKILEIAKELPLYQAFFISDEIVARVKGVVSGERAEAVDDALGGKAAIINITSDFSEEMQQIVEIVSSLDNVWGADESLKSQVLLVVTGVASTEAALGELPFVERATKPKVKA--AKLPVTRTIPIAREVR
>Ae_Metja15668803
ARIVVVGCGGAGNNTINRLMEIQGAETIAINTDKQHLEIQDKKILIGATLTRGLGAGGYPEIGRKAAEMAKNLEEQLKGADVFVTAGMGGGTGTGSAPVVAEAKENGAIVVGVVTYPFKIE-RARMKKADEGIARMEVCDTVIIIDNNKLLDLVPNLPINDAFKVADEIIAQVKGITSRGRVNVVRETLSAKGALIHITGDLTKEANDIGEITKELDEVWGADPEMECRVMAIITGVKNVKDTKKRIKVSKEQSQRKEKIGI--DFV-----------
>Ae_Arcfu11498178
PKIVVVGCGGSGNNTVHRLSNVSSAMTIAINTDKQQLLTKDKRVLIGRSITRGLGAGGYPEIGRKAAELARNLEDLLCDSDVFVCAGMGGGTGTGSAPVVADAKKQGAIVIGFAQMPFRVE-RARIQKALDGLEEMEVCDTVVVLDNNKLLDYYPNLPIDAAFSVMDQLIAEIKGISAAQKAAVVRDCLSATGSLVHISGDLTKEAEEIIRLTFEIDYVWGADKEFEFRVVSIMTGIKDDVGSLYENQKQKLRDIRVERNG-EKRKQSSPVKFRREKQ
>Ae_Halsp15789500
PRIVIVGCGGAGNNTVNRLYNVEGADTVAINTDKQHLKIKDTKILVGKSLTNGLGAGGDPSMGERATEMAQGIKEVLGDADVFVTAGMGGGTGTGAAPVVSKAKEQGAIVVGMVSTPFNVE-RARTVKAEEGLEKLEKADSIIVLDNNRLLDYVPNLPIGKAFSVMDQIIAEVKGISTDKKTEVVKDAMNASGGLVHITGDLTKEAEGIADITERLDSVWGAQESYKKRVMAIMTGSALPTQKQDKSELQDVDSKQRADDGADGQDVEEGLDVIR---
>Ae_Metma126179395
PRIVIVGCGGAGNNTVNRLYHVSGAETIAINTDKQHLDIQDKRVLVGKSLTKGLGAGGFPDVGRRAAEMARPLESLLCDADVFITAGMGGGTGTGTAPVVAQAKEQGAIVVGMVSYPFQVE-KARLLRAEEGLEQLASADSVIVLDNNRLIKYVPNLPLGQAFSVMDQLIAEVKGISSQQKASVVHECLNATGSLIHITGDLTQDAEEIASLTYELDHVWGANSDYERRVMAVMTGVKSQLGS-HRTQVAQRSSAPAGRI----AGSPGLIDFL----
>Ae_Metth15679670
AKIYVVGTGGAGNNTVTRLSEVEGAETIAVNTDAQDLFSVNRKLLIGKNVCGGLGAGGVPEVGEECAEESEDIRRELEGADVFVTCGLGGGTGTGSAPVISKAKKAGALTIAVATMPFSAEGLKRRENAERGLEKLSAADTVIVIPNDKLLEVAPNLPLNKAFMVADEILGRVKGITASGRAESVYEALNARGALINISGDLTQEAERIVEVAEELDDIWGAQDELQVRTTIVVAGVRSYYGAHS----AEKEFLEEKRE----KDVDSLEEFIDGVF
>Ae_Metja15668546
AKITVVGCGGAGNNTITRLKMIEGAKTVAINTDAQQLITKDKKILIGKKLTRGLGAGGNPKIGEEAAKESAEIKAAIQDSDVFITCGLGGGTGTGSAPVVAESKKIGALTVAVVTLPFVMEGKVRMKNAMEGLERLQHTDTLVVIPNEKLFEIVPNMPLKLAFKVADEVLINVKGLVSSERAEAVSMALNATGALIHVMGDLTEEAREVVAVSSRLDNIWGADENLETRVLLVITGVQ---SRIFTDLKRKKLELTGIKI------------------
>Ae_Halsp15789633
TNITVVGCGGAGSNTVDRMATIHGADLVAANTDVQHLVIEDTKILMGQQKTKGRGAGSLPQVGEEAAIESQGIRDSIAGSDVFVTAGLGGGTGTGSAPVVAKAREQGALTIAIVTTPFTAEGEVRRTNAEAGLERLDVADTVIVVPNDRLLDSVGKLPVREAFKVSDEVLMRVKGITASDKADSVQSALRANSALVNVTGGMSEEAEGVVELYDRIDDIWGTDEQIQERTMVVVTGVDSQYGRNAAEGPAQESTPEPEEP----QASEEIDYVE----
>Ae_Arcfu11498146
TVIKVIGVGGGGCNTITRMYEIEGAELIALNTDVQHLYTKNRRILIGKRRTRGLGAGSLPQVGEEAARESEDIKKLVEGSDVFVTCGLGGGTGTGAAPVVAEAQEAGALTIAVVTFPFSAEGAVRRANAEAGLERLEVADTVIVIPNDRLLEVVPNYPMQLAFKVADEILMRVKGITAGEKAESVRKALKAKAALVNVTGDMTEEAESVIEIYSKVDDIWGADPELETRTLIIVTGVKSQLGRKYPVKY-----------GI--DFR-----------
>Ae_Metac20093060
TTIKVIGCGGGGSNSIQRMMGIQGADLVALNTDAQHLLIRGKKILIGKKKTRGLGAGSLPQIGEDAAIESIDINKIVQGSDVFITAGLGGGTGTGSAPIVAEARDAGALTIAVVTLPFSVEGHVRRTNAEAGLERLDVADTVIVVPNDKLIEVVPRLPLQAAFKVSDEVLMRVKGITSGEKAESVQKALRATSALVNVVGDMTSEAECVVQVYNRIDNLWGADPDLETRTMIVVTGVT--------SIYGHGSDKNITKYGI--DFE-----------
>Ae_Pyrab14521022
MRAIIIGIGQCGGKIADIFFE-------AINTDLEYLKIPDKRILIGESIVGGKGVNANPVLGKRDLPMVMKINSMV-GYEFFLTFGFGGGTGAGGTPVLAELKEEYSLVVAIGALPLKEEGIRPTINAAITIDKLKVVDSIIAIDNNKLKESDEDISQ--AYERINYTIVEIASLLAKVSLRLIIRSFEALYGLVAIHGVLKKDIFEALNLTQRIGQRFYPERSV--EVVTLLSG----IYESSIEILTAKKYAREFKAEEGEKKELSLPDFDDVYS
>Ae_Halvo292656332
MKLAMIGFGQAGGKVVDKFVERE----VAVNSDLLGLKIPDQRVLIGQSRVKGHGVGADNELGAEIAEEDIDVQGAISPVHFLVVSGLGGGTGSGGAPVLAKLKRIYEPVYGLGILPGSDEGGIYTLNAARSFQTFREVDNLLVFDNDAWRKT--GESVQGGYDEINEEIVNFGVLFATTRISLVRKAALAERALLVLAGHLNKGIERGRKIEEQTSEGDYP----AKAGVILLSGVTNPIKELQVAAQDNIEEIRQEDSNL-ELIDDDLESLF----
>Ae_Halwa110669032
MKLAMIGFGQAGGKIVDKFQRSDIVRSVAVNTDLMGLNIPSKQILIGQLSVKGHGVGADPDLGREIAEENIDIQNALDPVHFLIVAGLGGGTGSGGAPVLANLKQIHEPVYGLGVLPGSEEGGIYTLNAARSFQTFREVDNLLVFDNDAWQKT--GESVQGGYEEINEAIATFGVLFATTRVSLVRKAALTERALLVVAGYLNKGIERGRKVEGQTSEGDYPD---SKASVILLSGVYKDINELQIAAKENIDSIRDEEENLNE-VDDDLESLF----
>Ae_Arcfu11498814
MRFFIIGFGQAGGKILDMFIEMRGSNILAINSDLMGLKVPQDRILIGQTIVKGHGVGTDNKLGAKVAQEDIEILNAIEGTHFLIVAGLGGGTGSGGAPVLAKLSEMYEPVYAVGILPAPEEGKLYSLNAARSMISLKYVDNLILVDNGAWKFE--GTSLKESFAKINEEIVRLALLANKPKITLVRRAALAERALVLVAGHLDKGLEKAKILEEQIGEADYPRTKY--VAALVLLA--NTIPRVELQAAEAKEEAEEAKM----RMKTEFDEDIEPLI
>Ae_Methu88602868
MKVFFIGFGQAGGKIVDRFIETNGSSFIAVNTDLMGLQLNEDRVLIGQTSVKGHGVGTDNDTGAQITFDEIDIMNAIRGIGFIIVSGLGGGTGSGGSPVLARLKKIYEPVYVLGILPAPEEGRLYSYNAARSLATLKEADNVILFDNSAWKNE--GESIKGAFDRLNDEIVRFGLLFEKTRISLVRRAMLTSRALVLVAGDLDKGIEKAKSVEENIGEGDYPSRYV--AAVVLLASIADPVTNLEIATKATSERIDEEVL----KLESELFE------
>Ae_Metma126178676
MRVFFIGFGQAGGKIVDMFIEMQTQSFIAVNTDLMGLKIEKDRLLIGQTVVKGHGVGTDNVTGARVTADEIDIINAVSGTHFVIVAGLGGGTGSGGSPVLARLKRIYEPVYAIGILPAPEEGRLYSYNAARSLSTLNEADNTFIFDNSAWKNE--GESVKDAYNRLNDEIVRFGVLFEKSKIALVRRAMLAERGLVLLAGEMDKGVEKSKSVEENIGEGDYPSDYI--AAVVVLATIGNPITELEIATKEDVLKSKEKST----MFDGELFE------
